# Supplementary material for: Neural correlates of decision making after unfair treatment
Source: Front Hum Neurosci. 2015 Mar 5;9:123. doi: 10.3389/fnhum.2015.00123 (PMC4350402; doi:10.3389/fnhum.2015.00123)
Supplement: Supplementary file 1 [file DataSheet1.XLSX]

## Sheet: DG
subject	trial	Offer	RT	Outcome	condition
guomengmeng	1	3	5366	7	unfairdg
guomengmeng	2	2	2514	8	unfairdg
guomengmeng	3	3	3373	7	unfairdg
guomengmeng	4	2	2593	8	unfairdg
guomengmeng	5	2	2509	8	unfairdg
guomengmeng	6	3	2329	7	unfairdg
guomengmeng	7	3	2222	7	unfairdg
guomengmeng	8	3	2064	7	unfairdg
guomengmeng	9	1	2596	9	unfairdg
guomengmeng	10	2	2296	8	unfairdg
guomengmeng	11	4	2652	6	unfairdg
guomengmeng	12	4	2007	6	unfairdg
guomengmeng	13	2	2587	8	unfairdg
guomengmeng	14	1	3254	9	unfairdg
guomengmeng	15	2	4106	8	unfairdg
guomengmeng	16	2	2405	8	unfairdg
guomengmeng	17	4	2281	6	unfairdg
guomengmeng	18	4	1868	6	unfairdg
guomengmeng	19	1	2527	9	unfairdg
guomengmeng	20	3	2419	7	unfairdg
guomengmeng	21	1	2439	9	unfairdg
guomengmeng	22	2	2530	8	unfairdg
guomengmeng	23	2	2422	8	unfairdg
guomengmeng	24	3	2299	7	unfairdg
guomengmeng	25	1	2974	9	unfairdg
guomengmeng	26	2	2674	8	unfairdg
guomengmeng	27	1	2669	9	unfairdg
guomengmeng	28	2	2497	8	unfairdg
guomengmeng	29	2	2316	8	unfairdg
guomengmeng	30	2	2392	8	unfairdg
jinxinqin	1	4	3249	6	unfairdg
jinxinqin	2	4	3037	6	unfairdg
jinxinqin	3	4	3032	6	unfairdg
jinxinqin	4	4	3539	6	unfairdg
jinxinqin	5	4	2951	6	unfairdg
jinxinqin	6	4	2947	6	unfairdg
jinxinqin	7	4	2710	6	unfairdg
jinxinqin	8	4	2699	6	unfairdg
jinxinqin	9	4	2719	6	unfairdg
jinxinqin	10	4	2697	6	unfairdg
jinxinqin	11	4	2702	6	unfairdg
jinxinqin	12	4	2304	6	unfairdg
jinxinqin	13	4	2533	6	unfairdg
jinxinqin	14	4	2207	6	unfairdg
jinxinqin	15	4	2411	6	unfairdg
jinxinqin	16	4	2231	6	unfairdg
jinxinqin	17	4	5162	6	unfairdg
jinxinqin	18	4	2494	6	unfairdg
jinxinqin	19	4	2722	6	unfairdg
jinxinqin	20	4	2405	6	unfairdg
jinxinqin	21	4	3410	6	unfairdg
jinxinqin	22	4	2110	6	unfairdg
jinxinqin	23	4	2595	6	unfairdg
jinxinqin	24	4	2214	6	unfairdg
jinxinqin	25	4	2178	6	unfairdg
jinxinqin	26	4	2245	6	unfairdg
jinxinqin	27	4	2633	6	unfairdg
jinxinqin	28	4	2317	6	unfairdg
jinxinqin	29	4	2304	6	unfairdg
jinxinqin	30	4	1875	6	unfairdg
luoqianying	1	1	4525	9	unfairdg
luoqianying	2	0	2576	10	unfairdg
luoqianying	3	2	1964	8	unfairdg
luoqianying	4	0	2216	10	unfairdg
luoqianying	5	1	1452	9	unfairdg
luoqianying	6	1	1454	9	unfairdg
luoqianying	7	0	1250	10	unfairdg
luoqianying	8	2	1740	8	unfairdg
luoqianying	9	0	1465	10	unfairdg
luoqianying	10	2	2404	8	unfairdg
luoqianying	11	3	2392	7	unfairdg
luoqianying	12	1	1355	9	unfairdg
luoqianying	13	2	3656	8	unfairdg
luoqianying	14	1	1356	9	unfairdg
luoqianying	15	1	2064	9	unfairdg
luoqianying	16	2	2035	8	unfairdg
luoqianying	17	1	1206	9	unfairdg
luoqianying	18	2	1498	8	unfairdg
luoqianying	19	1	1885	9	unfairdg
luoqianying	20	2	1241	8	unfairdg
luoqianying	21	1	4404	9	unfairdg
luoqianying	22	1	2688	9	unfairdg
luoqianying	23	1	1388	9	unfairdg
luoqianying	24	1	1176	9	unfairdg
luoqianying	25	1	1091	9	unfairdg
luoqianying	26	1	1871	9	unfairdg
luoqianying	27	2	1602	8	unfairdg
luoqianying	28	1	1174	9	unfairdg
luoqianying	29	2	1441	8	unfairdg
luoqianying	30	1	1213	9	unfairdg
maxixi	1	7	2418	3	unfairdg
maxixi	2	7	2557	3	unfairdg
maxixi	3	7	2561	3	unfairdg
maxixi	4	7	2540	3	unfairdg
maxixi	5	7	2096	3	unfairdg
maxixi	6	7	1947	3	unfairdg
maxixi	7	7	1887	3	unfairdg
maxixi	8	4	2867	6	unfairdg
maxixi	9	3	2319	7	unfairdg
maxixi	10	3	2330	7	unfairdg
maxixi	11	3	2054	7	unfairdg
maxixi	12	3	2579	7	unfairdg
maxixi	13	3	2455	7	unfairdg
maxixi	14	3	2339	7	unfairdg
maxixi	15	4	2182	6	unfairdg
maxixi	16	4	2073	6	unfairdg
maxixi	17	3	1989	7	unfairdg
maxixi	18	3	2113	7	unfairdg
maxixi	19	3	2349	7	unfairdg
maxixi	20	3	2737	7	unfairdg
maxixi	21	3	2684	7	unfairdg
maxixi	22	3	3008	7	unfairdg
maxixi	23	3	2787	7	unfairdg
maxixi	24	3	2568	7	unfairdg
maxixi	25	3	2898	7	unfairdg
maxixi	26	3	3006	7	unfairdg
maxixi	27	3	2729	7	unfairdg
maxixi	28	4	2076	6	unfairdg
maxixi	29	3	2471	7	unfairdg
maxixi	30	3	2340	7	unfairdg
qianqian	1	5	3817	5	unfairdg
qianqian	2	5	3188	5	unfairdg
qianqian	3	5	2664	5	unfairdg
qianqian	4	5	3308	5	unfairdg
qianqian	5	5	2278	5	unfairdg
qianqian	6	5	3162	5	unfairdg
qianqian	7	5	3135	5	unfairdg
qianqian	8	5	2849	5	unfairdg
qianqian	9	5	2988	5	unfairdg
qianqian	10	5	3001	5	unfairdg
qianqian	11	5	3595	5	unfairdg
qianqian	12	5	2471	5	unfairdg
qianqian	13	5	2956	5	unfairdg
qianqian	14	5	3440	5	unfairdg
qianqian	15	5	2548	5	unfairdg
qianqian	16	5	2959	5	unfairdg
qianqian	17	5	3267	5	unfairdg
qianqian	18	5	2838	5	unfairdg
qianqian	19	5	2515	5	unfairdg
qianqian	20	5	2926	5	unfairdg
qianqian	21	5	3337	5	unfairdg
qianqian	22	5	2158	5	unfairdg
qianqian	23	5	2746	5	unfairdg
qianqian	24	5	3758	5	unfairdg
qianqian	25	5	4241	5	unfairdg
qianqian	26	5	2405	5	unfairdg
qianqian	27	5	5593	5	unfairdg
qianqian	28	5	5326	5	unfairdg
qianqian	29	5	8490	5	unfairdg
qianqian	30	5	4268	5	unfairdg
wangjingping	1	5	2155	5	unfairdg
wangjingping	2	2	3096	8	unfairdg
wangjingping	3	6	2004	4	unfairdg
wangjingping	4	4	2215	6	unfairdg
wangjingping	5	4	2347	6	unfairdg
wangjingping	6	4	2367	6	unfairdg
wangjingping	7	6	1889	4	unfairdg
wangjingping	8	1	3397	9	unfairdg
wangjingping	9	2	3193	8	unfairdg
wangjingping	10	2	2788	8	unfairdg
wangjingping	11	1	3993	9	unfairdg
wangjingping	12	2	2820	8	unfairdg
wangjingping	13	2	3296	8	unfairdg
wangjingping	14	1	3244	9	unfairdg
wangjingping	15	1	2927	9	unfairdg
wangjingping	16	5	2467	5	unfairdg
wangjingping	17	5	2422	5	unfairdg
wangjingping	18	2	2402	8	unfairdg
wangjingping	19	1	2980	9	unfairdg
wangjingping	20	2	3008	8	unfairdg
wangjingping	21	3	2892	7	unfairdg
wangjingping	22	2	3566	8	unfairdg
wangjingping	23	4	2130	6	unfairdg
wangjingping	24	4	2085	6	unfairdg
wangjingping	25	3	3304	7	unfairdg
wangjingping	26	6	2949	4	unfairdg
wangjingping	27	1	3241	9	unfairdg
wangjingping	28	3	2870	7	unfairdg
wangjingping	29	3	2489	7	unfairdg
wangjingping	30	2	3406	8	unfairdg
yuanbinke	1	2	1973	8	unfairdg
yuanbinke	2	1	2129	9	unfairdg
yuanbinke	3	1	1421	9	unfairdg
yuanbinke	4	2	1736	8	unfairdg
yuanbinke	5	3	1588	7	unfairdg
yuanbinke	6	4	1927	6	unfairdg
yuanbinke	7	3	1860	7	unfairdg
yuanbinke	8	3	1879	7	unfairdg
yuanbinke	9	3	1763	7	unfairdg
yuanbinke	10	2	1543	8	unfairdg
yuanbinke	11	3	1610	7	unfairdg
yuanbinke	12	2	1486	8	unfairdg
yuanbinke	13	3	2137	7	unfairdg
yuanbinke	14	5	2069	5	unfairdg
yuanbinke	15	4	1727	6	unfairdg
yuanbinke	16	5	1963	5	unfairdg
yuanbinke	17	2	1374	8	unfairdg
yuanbinke	18	2	1691	8	unfairdg
yuanbinke	19	3	1854	7	unfairdg
yuanbinke	20	3	1595	7	unfairdg
yuanbinke	21	4	1766	6	unfairdg
yuanbinke	22	5	2417	5	unfairdg
yuanbinke	23	4	1836	6	unfairdg
yuanbinke	24	2	1480	8	unfairdg
yuanbinke	25	3	1900	7	unfairdg
yuanbinke	26	3	1560	7	unfairdg
yuanbinke	27	2	1723	8	unfairdg
yuanbinke	28	3	1487	7	unfairdg
yuanbinke	29	2	1251	8	unfairdg
yuanbinke	30	4	2302	6	unfairdg
zhangjinlin	1	5	2515	5	unfairdg
zhangjinlin	2	4	3631	6	unfairdg
zhangjinlin	3	4	2377	6	unfairdg
zhangjinlin	4	3	2773	7	unfairdg
zhangjinlin	5	3	2584	7	unfairdg
zhangjinlin	6	3	3060	7	unfairdg
zhangjinlin	7	3	2743	7	unfairdg
zhangjinlin	8	4	2707	6	unfairdg
zhangjinlin	9	4	4631	6	unfairdg
zhangjinlin	10	2	2738	8	unfairdg
zhangjinlin	11	4	3253	6	unfairdg
zhangjinlin	12	4	2216	6	unfairdg
zhangjinlin	13	3	2731	7	unfairdg
zhangjinlin	14	3	2519	7	unfairdg
zhangjinlin	15	3	2547	7	unfairdg
zhangjinlin	16	3	2774	7	unfairdg
zhangjinlin	17	3	2386	7	unfairdg
zhangjinlin	18	3	4468	7	unfairdg
zhangjinlin	19	3	3144	7	unfairdg
zhangjinlin	20	4	2371	6	unfairdg
zhangjinlin	21	4	3167	6	unfairdg
zhangjinlin	22	2	2777	8	unfairdg
zhangjinlin	23	1	3525	9	unfairdg
zhangjinlin	24	1	3600	9	unfairdg
zhangjinlin	25	2	2893	8	unfairdg
zhangjinlin	26	2	2633	8	unfairdg
zhangjinlin	27	2	2852	8	unfairdg
zhangjinlin	28	2	2998	8	unfairdg
zhangjinlin	29	2	2898	8	unfairdg
zhangjinlin	30	3	2916	7	unfairdg
zhouxin	1	2	3904	8	unfairdg
zhouxin	2	2	5515	8	unfairdg
zhouxin	3	1	4992	9	unfairdg
zhouxin	4	2	4803	8	unfairdg
zhouxin	5	1	4271	9	unfairdg
zhouxin	6	2	4090	8	unfairdg
zhouxin	7	1	5175	9	unfairdg
zhouxin	8	3	3306	7	unfairdg
zhouxin	9	2	4254	8	unfairdg
zhouxin	10	2	4266	8	unfairdg
zhouxin	11	1	3469	9	unfairdg
zhouxin	12	2	5049	8	unfairdg
zhouxin	13	1	5532	9	unfairdg
zhouxin	14	3	4119	7	unfairdg
zhouxin	15	2	4106	8	unfairdg
zhouxin	16	1	3718	9	unfairdg
zhouxin	17	2	5049	8	unfairdg
zhouxin	18	1	4900	9	unfairdg
zhouxin	19	2	3863	8	unfairdg
zhouxin	20	3	5835	7	unfairdg
zhouxin	21	2	3862	8	unfairdg
zhouxin	22	2	4363	8	unfairdg
zhouxin	23	2	2991	8	unfairdg
zhouxin	24	1	3579	9	unfairdg
zhouxin	25	2	4414	8	unfairdg
zhouxin	26	1	4275	9	unfairdg
zhouxin	27	2	4142	8	unfairdg
zhouxin	28	2	3122	8	unfairdg
zhouxin	29	1	4765	9	unfairdg
zhouxin	30	1	3873	9	unfairdg
guomengmeng	1	2	2872	8	fairdg
guomengmeng	2	4	1820	6	fairdg
guomengmeng	3	1	2520	9	fairdg
guomengmeng	4	2	2340	8	fairdg
guomengmeng	5	3	2120	7	fairdg
guomengmeng	6	3	2051	7	fairdg
guomengmeng	7	1	2422	9	fairdg
guomengmeng	8	3	2017	7	fairdg
guomengmeng	9	2	2285	8	fairdg
guomengmeng	10	3	2216	7	fairdg
guomengmeng	11	4	1899	6	fairdg
guomengmeng	12	3	2189	7	fairdg
guomengmeng	13	2	2882	8	fairdg
guomengmeng	14	3	2989	7	fairdg
guomengmeng	15	3	2249	7	fairdg
guomengmeng	16	3	2206	7	fairdg
guomengmeng	17	3	2305	7	fairdg
guomengmeng	18	3	2261	7	fairdg
guomengmeng	19	3	2032	7	fairdg
guomengmeng	20	3	2348	7	fairdg
guomengmeng	21	3	2310	7	fairdg
guomengmeng	22	2	2330	8	fairdg
guomengmeng	23	3	3062	7	fairdg
guomengmeng	24	3	2483	7	fairdg
guomengmeng	25	2	2222	8	fairdg
guomengmeng	26	3	2121	7	fairdg
guomengmeng	27	2	2286	8	fairdg
guomengmeng	28	3	2073	7	fairdg
guomengmeng	29	3	2213	7	fairdg
guomengmeng	30	2	2241	8	fairdg
jinxinqin	1	4	2483	6	fairdg
jinxinqin	2	4	2376	6	fairdg
jinxinqin	3	4	2114	6	fairdg
jinxinqin	4	4	1854	6	fairdg
jinxinqin	5	4	2113	6	fairdg
jinxinqin	6	4	2189	6	fairdg
jinxinqin	7	4	2040	6	fairdg
jinxinqin	8	4	1948	6	fairdg
jinxinqin	9	4	2159	6	fairdg
jinxinqin	10	4	2107	6	fairdg
jinxinqin	11	5	1902	5	fairdg
jinxinqin	12	4	1971	6	fairdg
jinxinqin	13	4	2006	6	fairdg
jinxinqin	14	5	1819	5	fairdg
jinxinqin	15	5	2031	5	fairdg
jinxinqin	16	4	1771	6	fairdg
jinxinqin	17	3	1927	7	fairdg
jinxinqin	18	4	1786	6	fairdg
jinxinqin	19	5	1605	5	fairdg
jinxinqin	20	4	1752	6	fairdg
jinxinqin	21	4	2044	6	fairdg
jinxinqin	22	5	1743	5	fairdg
jinxinqin	23	4	2076	6	fairdg
jinxinqin	24	4	1727	6	fairdg
jinxinqin	25	4	1852	6	fairdg
jinxinqin	26	6	1543	4	fairdg
jinxinqin	27	4	1971	6	fairdg
jinxinqin	28	4	1925	6	fairdg
jinxinqin	29	6	1690	4	fairdg
jinxinqin	30	4	1758	6	fairdg
luoqianying	1	2	2009	8	fairdg
luoqianying	2	1	1236	9	fairdg
luoqianying	3	1	1256	9	fairdg
luoqianying	4	2	1205	8	fairdg
luoqianying	5	1	1232	9	fairdg
luoqianying	6	1	1100	9	fairdg
luoqianying	7	1	1182	9	fairdg
luoqianying	8	3	1994	7	fairdg
luoqianying	9	1	2495	9	fairdg
luoqianying	10	1	2675	9	fairdg
luoqianying	11	1	1038	9	fairdg
luoqianying	12	1	1075	9	fairdg
luoqianying	13	1	1150	9	fairdg
luoqianying	14	3	1505	7	fairdg
luoqianying	15	3	1493	7	fairdg
luoqianying	16	3	1577	7	fairdg
luoqianying	17	1	1188	9	fairdg
luoqianying	18	1	1040	9	fairdg
luoqianying	19	1	1221	9	fairdg
luoqianying	20	2	1297	8	fairdg
luoqianying	21	1	1324	9	fairdg
luoqianying	22	1	1713	9	fairdg
luoqianying	23	2	2596	8	fairdg
luoqianying	24	1	1137	9	fairdg
luoqianying	25	3	1566	7	fairdg
luoqianying	26	4	1848	6	fairdg
luoqianying	27	2	1643	8	fairdg
luoqianying	28	3	2039	7	fairdg
luoqianying	29	1	1043	9	fairdg
luoqianying	30	2	1255	8	fairdg
maxixi	1	4	1972	6	fairdg
maxixi	2	4	2008	6	fairdg
maxixi	3	4	2228	6	fairdg
maxixi	4	4	2104	6	fairdg
maxixi	5	4	1821	6	fairdg
maxixi	6	4	1864	6	fairdg
maxixi	7	4	2165	6	fairdg
maxixi	8	4	1951	6	fairdg
maxixi	9	4	2059	6	fairdg
maxixi	10	4	1790	6	fairdg
maxixi	11	4	1883	6	fairdg
maxixi	12	4	2069	6	fairdg
maxixi	13	4	2001	6	fairdg
maxixi	14	4	1972	6	fairdg
maxixi	15	4	1952	6	fairdg
maxixi	16	4	2074	6	fairdg
maxixi	17	4	2278	6	fairdg
maxixi	18	4	1929	6	fairdg
maxixi	19	4	1958	6	fairdg
maxixi	20	4	1898	6	fairdg
maxixi	21	4	1862	6	fairdg
maxixi	22	4	2073	6	fairdg
maxixi	23	4	2101	6	fairdg
maxixi	24	4	2096	6	fairdg
maxixi	25	4	2276	6	fairdg
maxixi	26	4	2185	6	fairdg
maxixi	27	4	2067	6	fairdg
maxixi	28	4	2415	6	fairdg
maxixi	29	4	2353	6	fairdg
maxixi	30	4	2053	6	fairdg
qianqian	1	5	2656	5	fairdg
qianqian	2	5	3677	5	fairdg
qianqian	3	5	3736	5	fairdg
qianqian	4	5	3027	5	fairdg
qianqian	5	5	2215	5	fairdg
qianqian	6	5	2362	5	fairdg
qianqian	7	5	2581	5	fairdg
qianqian	8	5	5177	5	fairdg
qianqian	9	5	2173	5	fairdg
qianqian	10	5	3416	5	fairdg
qianqian	11	5	3364	5	fairdg
qianqian	12	5	2744	5	fairdg
qianqian	13	5	2971	5	fairdg
qianqian	14	5	3663	5	fairdg
qianqian	15	5	2467	5	fairdg
qianqian	16	5	2613	5	fairdg
qianqian	17	5	2457	5	fairdg
qianqian	18	5	2902	5	fairdg
qianqian	19	5	5600	5	fairdg
qianqian	20	5	5292	5	fairdg
qianqian	21	5	2921	5	fairdg
qianqian	22	5	1852	5	fairdg
qianqian	23	5	2375	5	fairdg
qianqian	24	5	2403	5	fairdg
qianqian	25	5	2509	5	fairdg
qianqian	26	5	3138	5	fairdg
qianqian	27	5	2054	5	fairdg
qianqian	28	5	1922	5	fairdg
qianqian	29	5	2054	5	fairdg
qianqian	30	5	2530	5	fairdg
wangjingping	1	4	2217	6	fairdg
wangjingping	2	3	2579	7	fairdg
wangjingping	3	1	3711	9	fairdg
wangjingping	4	1	2843	9	fairdg
wangjingping	5	2	3694	8	fairdg
wangjingping	6	4	2090	6	fairdg
wangjingping	7	3	2166	7	fairdg
wangjingping	8	5	2274	5	fairdg
wangjingping	9	3	3390	7	fairdg
wangjingping	10	4	2241	6	fairdg
wangjingping	11	3	2261	7	fairdg
wangjingping	12	5	1705	5	fairdg
wangjingping	13	2	2717	8	fairdg
wangjingping	14	4	1823	6	fairdg
wangjingping	15	2	3867	8	fairdg
wangjingping	16	4	1992	6	fairdg
wangjingping	17	7	915	3	fairdg
wangjingping	18	3	3271	7	fairdg
wangjingping	19	3	2307	7	fairdg
wangjingping	20	4	3399	6	fairdg
wangjingping	21	2	2691	8	fairdg
wangjingping	22	4	2735	6	fairdg
wangjingping	23	1	2577	9	fairdg
wangjingping	24	4	3438	6	fairdg
wangjingping	25	4	2466	6	fairdg
wangjingping	26	1	3596	9	fairdg
wangjingping	27	3	2513	7	fairdg
wangjingping	28	2	3069	8	fairdg
wangjingping	29	5	1674	5	fairdg
wangjingping	30	1	2645	9	fairdg
yuanbinke	1	2	1335	8	fairdg
yuanbinke	2	3	1867	7	fairdg
yuanbinke	3	2	1583	8	fairdg
yuanbinke	4	4	2012	6	fairdg
yuanbinke	5	5	1768	5	fairdg
yuanbinke	6	3	1685	7	fairdg
yuanbinke	7	1	1193	9	fairdg
yuanbinke	8	3	1806	7	fairdg
yuanbinke	9	4	1721	6	fairdg
yuanbinke	10	5	1855	5	fairdg
yuanbinke	11	2	1443	8	fairdg
yuanbinke	12	3	1696	7	fairdg
yuanbinke	13	4	1661	6	fairdg
yuanbinke	14	3	1698	7	fairdg
yuanbinke	15	4	2006	6	fairdg
yuanbinke	16	1	1339	9	fairdg
yuanbinke	17	3	1671	7	fairdg
yuanbinke	18	5	2156	5	fairdg
yuanbinke	19	3	1754	7	fairdg
yuanbinke	20	2	1301	8	fairdg
yuanbinke	21	5	1706	5	fairdg
yuanbinke	22	2	1341	8	fairdg
yuanbinke	23	2	1355	8	fairdg
yuanbinke	24	2	1342	8	fairdg
yuanbinke	25	3	1731	7	fairdg
yuanbinke	26	2	1727	8	fairdg
yuanbinke	27	5	2077	5	fairdg
yuanbinke	28	1	1265	9	fairdg
yuanbinke	29	5	3037	5	fairdg
yuanbinke	30	4	2416	6	fairdg
zhangjinlin	1	5	2085	5	fairdg
zhangjinlin	2	4	2352	6	fairdg
zhangjinlin	3	5	2645	5	fairdg
zhangjinlin	4	4	2504	6	fairdg
zhangjinlin	5	5	2740	5	fairdg
zhangjinlin	6	4	2367	6	fairdg
zhangjinlin	7	3	2700	7	fairdg
zhangjinlin	8	4	2743	6	fairdg
zhangjinlin	9	4	3035	6	fairdg
zhangjinlin	10	5	3765	5	fairdg
zhangjinlin	11	4	2113	6	fairdg
zhangjinlin	12	3	2668	7	fairdg
zhangjinlin	13	4	2600	6	fairdg
zhangjinlin	14	4	2467	6	fairdg
zhangjinlin	15	4	2456	6	fairdg
zhangjinlin	16	3	3579	7	fairdg
zhangjinlin	17	1	2495	9	fairdg
zhangjinlin	18	1	2483	9	fairdg
zhangjinlin	19	1	3405	9	fairdg
zhangjinlin	20	1	2977	9	fairdg
zhangjinlin	21	3	2244	7	fairdg
zhangjinlin	22	4	2400	6	fairdg
zhangjinlin	23	5	1763	5	fairdg
zhangjinlin	24	5	2223	5	fairdg
zhangjinlin	25	4	2242	6	fairdg
zhangjinlin	26	3	4374	7	fairdg
zhangjinlin	27	4	3642	6	fairdg
zhangjinlin	28	2	2814	8	fairdg
zhangjinlin	29	4	2913	6	fairdg
zhangjinlin	30	5	2821	5	fairdg
zhouxin	1	2	3956	8	fairdg
zhouxin	2	1	3960	9	fairdg
zhouxin	3	2	4564	8	fairdg
zhouxin	4	2	4561	8	fairdg
zhouxin	5	2	4629	8	fairdg
zhouxin	6	2	5802	8	fairdg
zhouxin	7	1	4637	9	fairdg
zhouxin	8	2	4091	8	fairdg
zhouxin	9	1	4150	9	fairdg
zhouxin	10	2	5802	8	fairdg
zhouxin	11	2	4581	8	fairdg
zhouxin	12	2	5451	8	fairdg
zhouxin	13	1	4894	9	fairdg
zhouxin	14	1	6771	9	fairdg
zhouxin	15	2	5176	8	fairdg
zhouxin	16	1	3469	9	fairdg
zhouxin	17	1	5537	9	fairdg
zhouxin	18	2	4502	8	fairdg
zhouxin	19	1	3881	9	fairdg
zhouxin	20	2	4070	8	fairdg
zhouxin	21	0	4090	10	fairdg
zhouxin	22	2	4983	8	fairdg
zhouxin	23	2	5451	8	fairdg
zhouxin	24	1	3687	9	fairdg
zhouxin	25	1	4404	9	fairdg
zhouxin	26	1	3521	9	fairdg
zhouxin	27	2	4590	8	fairdg
zhouxin	28	2	3859	8	fairdg
zhouxin	29	2	5224	8	fairdg
zhouxin	30	2	5076	8	fairdg
anlongfei	1	5	1875	5	unfairdg
anlongfei	2	5	2391	5	unfairdg
anlongfei	3	5	3146	5	unfairdg
anlongfei	4	5	1447	5	unfairdg
anlongfei	5	5	1651	5	unfairdg
anlongfei	6	5	1885	5	unfairdg
anlongfei	7	5	1672	5	unfairdg
anlongfei	8	5	2324	5	unfairdg
anlongfei	9	5	1738	5	unfairdg
anlongfei	10	5	2077	5	unfairdg
anlongfei	11	5	2328	5	unfairdg
anlongfei	12	5	1956	5	unfairdg
anlongfei	13	5	1736	5	unfairdg
anlongfei	14	5	1909	5	unfairdg
anlongfei	15	5	1799	5	unfairdg
anlongfei	16	5	1579	5	unfairdg
anlongfei	17	5	1502	5	unfairdg
anlongfei	18	5	1626	5	unfairdg
anlongfei	19	5	2398	5	unfairdg
anlongfei	20	5	1601	5	unfairdg
anlongfei	21	5	1780	5	unfairdg
anlongfei	22	5	1568	5	unfairdg
anlongfei	23	5	1467	5	unfairdg
anlongfei	24	5	1734	5	unfairdg
anlongfei	25	5	1914	5	unfairdg
anlongfei	26	5	1718	5	unfairdg
anlongfei	27	5	1856	5	unfairdg
anlongfei	28	5	2020	5	unfairdg
anlongfei	29	5	1495	5	unfairdg
anlongfei	30	5	1515	5	unfairdg
duni	1	4	2161	6	unfairdg
duni	2	3	1653	7	unfairdg
duni	3	5	1897	5	unfairdg
duni	4	3	1557	7	unfairdg
duni	5	4	1849	6	unfairdg
duni	6	5	2196	5	unfairdg
duni	7	4	2169	6	unfairdg
duni	8	4	2341	6	unfairdg
duni	9	5	2081	5	unfairdg
duni	10	3	1771	7	unfairdg
duni	11	5	2239	5	unfairdg
duni	12	4	2387	6	unfairdg
duni	13	3	1678	7	unfairdg
duni	14	5	2187	5	unfairdg
duni	15	4	1751	6	unfairdg
duni	16	5	1986	5	unfairdg
duni	17	4	1710	6	unfairdg
duni	18	5	2251	5	unfairdg
duni	19	4	1749	6	unfairdg
duni	20	4	2264	6	unfairdg
duni	21	3	1516	7	unfairdg
duni	22	5	2158	5	unfairdg
duni	23	4	1634	6	unfairdg
duni	24	5	2045	5	unfairdg
duni	25	4	1720	6	unfairdg
duni	26	3	1701	7	unfairdg
duni	27	4	1744	6	unfairdg
duni	28	4	1675	6	unfairdg
duni	29	3	1631	7	unfairdg
duni	30	4	1762	6	unfairdg
fangsanmei	1	2	1528	8	unfairdg
fangsanmei	2	1	1027	9	unfairdg
fangsanmei	3	3	1759	7	unfairdg
fangsanmei	4	1	1075	9	unfairdg
fangsanmei	5	4	1863	6	unfairdg
fangsanmei	6	3	1570	7	unfairdg
fangsanmei	7	1	2014	9	unfairdg
fangsanmei	8	2	2018	8	unfairdg
fangsanmei	9	2	1356	8	unfairdg
fangsanmei	10	3	1810	7	unfairdg
fangsanmei	11	1	1517	9	unfairdg
fangsanmei	12	3	1896	7	unfairdg
fangsanmei	13	4	1804	6	unfairdg
fangsanmei	14	2	1392	8	unfairdg
fangsanmei	15	5	1949	5	unfairdg
fangsanmei	16	4	1503	6	unfairdg
fangsanmei	17	5	1779	5	unfairdg
fangsanmei	18	3	1423	7	unfairdg
fangsanmei	19	3	1347	7	unfairdg
fangsanmei	20	2	886	8	unfairdg
fangsanmei	21	2	1081	8	unfairdg
fangsanmei	22	1	868	9	unfairdg
fangsanmei	23	1	983	9	unfairdg
fangsanmei	24	4	1723	6	unfairdg
fangsanmei	25	3	1558	7	unfairdg
fangsanmei	26	1	995	9	unfairdg
fangsanmei	27	1	742	9	unfairdg
fangsanmei	28	4	1402	6	unfairdg
fangsanmei	29	4	1974	6	unfairdg
fangsanmei	30	1	970	9	unfairdg
fupeipei	1	1	1895	9	unfairdg
fupeipei	2	0	563	10	unfairdg
fupeipei	3	3	2838	7	unfairdg
fupeipei	4	2	3491	8	unfairdg
fupeipei	5	5	4454	5	unfairdg
fupeipei	6	3	4050	7	unfairdg
fupeipei	7	1	2198	9	unfairdg
fupeipei	8	4	3073	6	unfairdg
fupeipei	9	1	2132	9	unfairdg
fupeipei	10	2	2216	8	unfairdg
fupeipei	11	1	2643	9	unfairdg
fupeipei	12	0	2711	10	unfairdg
fupeipei	13	1	2098	9	unfairdg
fupeipei	14	2	2238	8	unfairdg
fupeipei	15	1	2241	9	unfairdg
fupeipei	16	2	2422	8	unfairdg
fupeipei	17	1	2561	9	unfairdg
fupeipei	18	1	1983	9	unfairdg
fupeipei	19	1	1417	9	unfairdg
fupeipei	20	2	2308	8	unfairdg
fupeipei	21	1	1594	9	unfairdg
fupeipei	22	1	1396	9	unfairdg
fupeipei	23	2	2856	8	unfairdg
fupeipei	24	1	1308	9	unfairdg
fupeipei	25	3	2479	7	unfairdg
fupeipei	26	0	1835	10	unfairdg
fupeipei	27	3	1870	7	unfairdg
fupeipei	28	1	1442	9	unfairdg
fupeipei	29	5	3270	5	unfairdg
fupeipei	30	3	2194	7	unfairdg
huangruyi	1	6	9759	4	unfairdg
huangruyi	2	5	4034	5	unfairdg
huangruyi	3	7	4846	3	unfairdg
huangruyi	4	6	5322	4	unfairdg
huangruyi	5	5	3190	5	unfairdg
huangruyi	6	7	2970	3	unfairdg
huangruyi	7	5	7503	5	unfairdg
huangruyi	8	6	4418	4	unfairdg
huangruyi	9	8	8109	2	unfairdg
huangruyi	10	5	2625	5	unfairdg
huangruyi	11	9	3869	1	unfairdg
huangruyi	12	5	3520	5	unfairdg
huangruyi	13	4	2796	6	unfairdg
huangruyi	14	5	2512	5	unfairdg
huangruyi	15	5	5604	5	unfairdg
huangruyi	16	5	3880	5	unfairdg
huangruyi	17	6	2891	4	unfairdg
huangruyi	18	4	6303	6	unfairdg
huangruyi	19	6	2243	4	unfairdg
huangruyi	20	7	4864	3	unfairdg
huangruyi	21	6	5099	4	unfairdg
huangruyi	22	4	3415	6	unfairdg
huangruyi	23	7	3138	3	unfairdg
huangruyi	24	9	4718	1	unfairdg
huangruyi	25	4	2056	6	unfairdg
huangruyi	26	5	2085	5	unfairdg
huangruyi	27	5	3511	5	unfairdg
huangruyi	28	5	7043	5	unfairdg
huangruyi	29	7	2359	3	unfairdg
huangruyi	30	5	1875	5	unfairdg
jigongjun	1	0	688	10	unfairdg
jigongjun	2	0	683	10	unfairdg
jigongjun	3	0	895	10	unfairdg
jigongjun	4	0	898	10	unfairdg
jigongjun	5	0	550	10	unfairdg
jigongjun	6	0	449	10	unfairdg
jigongjun	7	0	564	10	unfairdg
jigongjun	8	0	575	10	unfairdg
jigongjun	9	0	378	10	unfairdg
jigongjun	10	0	414	10	unfairdg
jigongjun	11	0	401	10	unfairdg
jigongjun	12	0	301	10	unfairdg
jigongjun	13	0	280	10	unfairdg
jigongjun	14	0	259	10	unfairdg
jigongjun	15	0	695	10	unfairdg
jigongjun	16	0	762	10	unfairdg
jigongjun	17	0	309	10	unfairdg
jigongjun	18	0	504	10	unfairdg
jigongjun	19	0	292	10	unfairdg
jigongjun	20	0	481	10	unfairdg
jigongjun	21	0	516	10	unfairdg
jigongjun	22	0	255	10	unfairdg
jigongjun	23	0	394	10	unfairdg
jigongjun	24	0	335	10	unfairdg
jigongjun	25	0	297	10	unfairdg
jigongjun	26	0	533	10	unfairdg
jigongjun	27	0	506	10	unfairdg
jigongjun	28	0	270	10	unfairdg
jigongjun	29	0	321	10	unfairdg
jigongjun	30	0	285	10	unfairdg
panning	1	4	2522	6	unfairdg
panning	2	5	1566	5	unfairdg
panning	3	6	1936	4	unfairdg
panning	4	5	2340	5	unfairdg
panning	5	3	2520	7	unfairdg
panning	6	4	2235	6	unfairdg
panning	7	6	1727	4	unfairdg
panning	8	6	1866	4	unfairdg
panning	9	7	3751	3	unfairdg
panning	10	4	2274	6	unfairdg
panning	11	5	2446	5	unfairdg
panning	12	3	2089	7	unfairdg
panning	13	4	2140	6	unfairdg
panning	14	5	2209	5	unfairdg
panning	15	5	2116	5	unfairdg
panning	16	6	2935	4	unfairdg
panning	17	3	2105	7	unfairdg
panning	18	7	2934	3	unfairdg
panning	19	2	1162	8	unfairdg
panning	20	8	3181	2	unfairdg
panning	21	1	1689	9	unfairdg
panning	22	6	4316	4	unfairdg
panning	23	4	2576	6	unfairdg
panning	24	5	3754	5	unfairdg
panning	25	7	3622	3	unfairdg
panning	26	4	2274	6	unfairdg
panning	27	5	2373	5	unfairdg
panning	28	4	2809	6	unfairdg
panning	29	5	2541	5	unfairdg
panning	30	3	1961	7	unfairdg
yehuan	1	2	3592	8	unfairdg
yehuan	2	3	1595	7	unfairdg
yehuan	3	2	1352	8	unfairdg
yehuan	4	3	1538	7	unfairdg
yehuan	5	3	4046	7	unfairdg
yehuan	6	3	1425	7	unfairdg
yehuan	7	1	1205	9	unfairdg
yehuan	8	2	1584	8	unfairdg
yehuan	9	3	1307	7	unfairdg
yehuan	10	2	1151	8	unfairdg
yehuan	11	4	2338	6	unfairdg
yehuan	12	1	1919	9	unfairdg
yehuan	13	2	1603	8	unfairdg
yehuan	14	3	1941	7	unfairdg
yehuan	15	2	1242	8	unfairdg
yehuan	16	3	1341	7	unfairdg
yehuan	17	2	1025	8	unfairdg
yehuan	18	2	1277	8	unfairdg
yehuan	19	2	1032	8	unfairdg
yehuan	20	3	2380	7	unfairdg
yehuan	21	2	1263	8	unfairdg
yehuan	22	2	1243	8	unfairdg
yehuan	23	3	1270	7	unfairdg
yehuan	24	3	1642	7	unfairdg
yehuan	25	3	1630	7	unfairdg
yehuan	26	2	1034	8	unfairdg
yehuan	27	3	1381	7	unfairdg
yehuan	28	2	1169	8	unfairdg
yehuan	29	2	1315	8	unfairdg
yehuan	30	3	2222	7	unfairdg
yuyang	1	0	2242	10	unfairdg
yuyang	2	4	1742	6	unfairdg
yuyang	3	4	1682	6	unfairdg
yuyang	4	0	670	10	unfairdg
yuyang	5	5	1681	5	unfairdg
yuyang	6	4	1685	6	unfairdg
yuyang	7	5	1775	5	unfairdg
yuyang	8	0	620	10	unfairdg
yuyang	9	3	1328	7	unfairdg
yuyang	10	4	1802	6	unfairdg
yuyang	11	0	894	10	unfairdg
yuyang	12	4	1899	6	unfairdg
yuyang	13	0	638	10	unfairdg
yuyang	14	5	1721	5	unfairdg
yuyang	15	3	1221	7	unfairdg
yuyang	16	4	1520	6	unfairdg
yuyang	17	5	2012	5	unfairdg
yuyang	18	0	529	10	unfairdg
yuyang	19	4	1340	6	unfairdg
yuyang	20	4	2016	6	unfairdg
yuyang	21	0	699	10	unfairdg
yuyang	22	5	1614	5	unfairdg
yuyang	23	4	1713	6	unfairdg
yuyang	24	3	1334	7	unfairdg
yuyang	25	0	489	10	unfairdg
yuyang	26	5	1844	5	unfairdg
yuyang	27	4	2024	6	unfairdg
yuyang	28	4	2637	6	unfairdg
yuyang	29	0	400	10	unfairdg
yuyang	30	4	2043	6	unfairdg
zhoumin	1	4	2994	6	unfairdg
zhoumin	2	5	2367	5	unfairdg
zhoumin	3	5	2346	5	unfairdg
zhoumin	4	3	2078	7	unfairdg
zhoumin	5	4	3490	6	unfairdg
zhoumin	6	4	2238	6	unfairdg
zhoumin	7	3	3410	7	unfairdg
zhoumin	8	4	2957	6	unfairdg
zhoumin	9	4	3705	6	unfairdg
zhoumin	10	4	3109	6	unfairdg
zhoumin	11	5	4170	5	unfairdg
zhoumin	12	4	2893	6	unfairdg
zhoumin	13	4	3041	6	unfairdg
zhoumin	14	4	2422	6	unfairdg
zhoumin	15	4	1873	6	unfairdg
zhoumin	16	4	1997	6	unfairdg
zhoumin	17	5	2584	5	unfairdg
zhoumin	18	3	1764	7	unfairdg
zhoumin	19	4	3000	6	unfairdg
zhoumin	20	4	2659	6	unfairdg
zhoumin	21	4	2383	6	unfairdg
zhoumin	22	3	2633	7	unfairdg
zhoumin	23	4	2221	6	unfairdg
zhoumin	24	5	2545	5	unfairdg
zhoumin	25	4	2069	6	unfairdg
zhoumin	26	3	2016	7	unfairdg
zhoumin	27	4	2180	6	unfairdg
zhoumin	28	3	2792	7	unfairdg
zhoumin	29	4	2746	6	unfairdg
zhoumin	30	4	1966	6	unfairdg
anlongfei	1	5	1824	5	fairdg
anlongfei	2	5	2476	5	fairdg
anlongfei	3	5	1648	5	fairdg
anlongfei	4	5	1563	5	fairdg
anlongfei	5	5	1592	5	fairdg
anlongfei	6	5	1565	5	fairdg
anlongfei	7	5	1655	5	fairdg
anlongfei	8	5	1747	5	fairdg
anlongfei	9	5	1726	5	fairdg
anlongfei	10	5	1787	5	fairdg
anlongfei	11	5	1598	5	fairdg
anlongfei	12	5	1946	5	fairdg
anlongfei	13	5	1431	5	fairdg
anlongfei	14	5	1547	5	fairdg
anlongfei	15	5	1615	5	fairdg
anlongfei	16	5	1738	5	fairdg
anlongfei	17	5	1487	5	fairdg
anlongfei	18	6	1906	4	fairdg
anlongfei	19	5	1367	5	fairdg
anlongfei	20	5	1490	5	fairdg
anlongfei	21	5	1949	5	fairdg
anlongfei	22	5	1601	5	fairdg
anlongfei	23	5	1627	5	fairdg
anlongfei	24	5	1463	5	fairdg
anlongfei	25	5	1467	5	fairdg
anlongfei	26	5	1486	5	fairdg
anlongfei	27	5	1466	5	fairdg
anlongfei	28	5	2605	5	fairdg
anlongfei	29	5	1273	5	fairdg
anlongfei	30	5	1436	5	fairdg
duni	1	4	1882	6	fairdg
duni	2	5	1957	5	fairdg
duni	3	5	1961	5	fairdg
duni	4	4	1836	6	fairdg
duni	5	5	1976	5	fairdg
duni	6	5	2148	5	fairdg
duni	7	4	1710	6	fairdg
duni	8	4	1554	6	fairdg
duni	9	4	1934	6	fairdg
duni	10	5	2025	5	fairdg
duni	11	4	1549	6	fairdg
duni	12	5	1920	5	fairdg
duni	13	4	1845	6	fairdg
duni	14	5	2233	5	fairdg
duni	15	5	2092	5	fairdg
duni	16	5	2024	5	fairdg
duni	17	4	1899	6	fairdg
duni	18	4	2039	6	fairdg
duni	19	4	3066	6	fairdg
duni	20	4	2309	6	fairdg
duni	21	5	2505	5	fairdg
duni	22	4	1621	6	fairdg
duni	23	5	1872	5	fairdg
duni	24	5	1845	5	fairdg
duni	25	5	2297	5	fairdg
duni	26	4	1475	6	fairdg
duni	27	4	1408	6	fairdg
duni	28	5	1860	5	fairdg
duni	29	4	1656	6	fairdg
duni	30	4	1692	6	fairdg
fangsanmei	1	4	1883	6	fairdg
fangsanmei	2	5	1942	5	fairdg
fangsanmei	3	3	1305	7	fairdg
fangsanmei	4	4	1621	6	fairdg
fangsanmei	5	6	1657	4	fairdg
fangsanmei	6	7	1957	3	fairdg
fangsanmei	7	8	2384	2	fairdg
fangsanmei	8	5	1756	5	fairdg
fangsanmei	9	6	1615	4	fairdg
fangsanmei	10	5	1371	5	fairdg
fangsanmei	11	2	975	8	fairdg
fangsanmei	12	3	1443	7	fairdg
fangsanmei	13	2	1288	8	fairdg
fangsanmei	14	2	1060	8	fairdg
fangsanmei	15	4	1273	6	fairdg
fangsanmei	16	3	1308	7	fairdg
fangsanmei	17	4	1217	6	fairdg
fangsanmei	18	3	892	7	fairdg
fangsanmei	19	2	760	8	fairdg
fangsanmei	20	1	708	9	fairdg
fangsanmei	21	2	863	8	fairdg
fangsanmei	22	2	1252	8	fairdg
fangsanmei	23	2	910	8	fairdg
fangsanmei	24	1	923	9	fairdg
fangsanmei	25	1	1062	9	fairdg
fangsanmei	26	3	1274	7	fairdg
fangsanmei	27	2	1199	8	fairdg
fangsanmei	28	1	826	9	fairdg
fangsanmei	29	5	2318	5	fairdg
fangsanmei	30	2	969	8	fairdg
fupeipei	1	1	1149	9	fairdg
fupeipei	2	2	1473	8	fairdg
fupeipei	3	3	4061	7	fairdg
fupeipei	4	1	1800	9	fairdg
fupeipei	5	4	2044	6	fairdg
fupeipei	6	2	2496	8	fairdg
fupeipei	7	1	1452	9	fairdg
fupeipei	8	3	2079	7	fairdg
fupeipei	9	3	2378	7	fairdg
fupeipei	10	2	1206	8	fairdg
fupeipei	11	1	1554	9	fairdg
fupeipei	12	2	1797	8	fairdg
fupeipei	13	1	1153	9	fairdg
fupeipei	14	1	1180	9	fairdg
fupeipei	15	1	1631	9	fairdg
fupeipei	16	1	2299	9	fairdg
fupeipei	17	2	1390	8	fairdg
fupeipei	18	0	1907	10	fairdg
fupeipei	19	1	1599	9	fairdg
fupeipei	20	1	1747	9	fairdg
fupeipei	21	0	503	10	fairdg
fupeipei	22	1	2466	9	fairdg
fupeipei	23	5	2901	5	fairdg
fupeipei	24	2	1593	8	fairdg
fupeipei	25	2	2133	8	fairdg
fupeipei	26	1	1848	9	fairdg
fupeipei	27	0	804	10	fairdg
fupeipei	28	1	896	9	fairdg
fupeipei	29	1	1005	9	fairdg
fupeipei	30	1	1561	9	fairdg
huangruyi	1	7	3547	3	fairdg
huangruyi	2	9	5527	1	fairdg
huangruyi	3	5	3299	5	fairdg
huangruyi	4	5	2079	5	fairdg
huangruyi	5	5	3426	5	fairdg
huangruyi	6	8	2278	2	fairdg
huangruyi	7	5	1826	5	fairdg
huangruyi	8	9	3030	1	fairdg
huangruyi	9	5	1985	5	fairdg
huangruyi	10	10	3661	0	fairdg
huangruyi	11	5	2656	5	fairdg
huangruyi	12	5	1940	5	fairdg
huangruyi	13	5	1903	5	fairdg
huangruyi	14	5	2619	5	fairdg
huangruyi	15	7	2334	3	fairdg
huangruyi	16	5	1986	5	fairdg
huangruyi	17	5	7005	5	fairdg
huangruyi	18	10	3288	0	fairdg
huangruyi	19	7	2092	3	fairdg
huangruyi	20	7	2223	3	fairdg
huangruyi	21	5	1612	5	fairdg
huangruyi	22	7	2015	3	fairdg
huangruyi	23	9	2826	1	fairdg
huangruyi	24	9	5174	1	fairdg
huangruyi	25	5	1675	5	fairdg
huangruyi	26	7	2150	3	fairdg
huangruyi	27	9	2570	1	fairdg
huangruyi	28	5	2293	5	fairdg
huangruyi	29	9	2505	1	fairdg
huangruyi	30	6	2005	4	fairdg
jigongjun	1	0	480	10	fairdg
jigongjun	2	0	348	10	fairdg
jigongjun	3	0	550	10	fairdg
jigongjun	4	0	298	10	fairdg
jigongjun	5	0	564	10	fairdg
jigongjun	6	0	328	10	fairdg
jigongjun	7	0	668	10	fairdg
jigongjun	8	0	558	10	fairdg
jigongjun	9	0	323	10	fairdg
jigongjun	10	0	462	10	fairdg
jigongjun	11	0	402	10	fairdg
jigongjun	12	0	308	10	fairdg
jigongjun	13	0	256	10	fairdg
jigongjun	14	0	572	10	fairdg
jigongjun	15	0	295	10	fairdg
jigongjun	16	0	379	10	fairdg
jigongjun	17	0	326	10	fairdg
jigongjun	18	0	306	10	fairdg
jigongjun	19	0	325	10	fairdg
jigongjun	20	0	377	10	fairdg
jigongjun	21	0	534	10	fairdg
jigongjun	22	0	384	10	fairdg
jigongjun	23	0	483	10	fairdg
jigongjun	24	0	526	10	fairdg
jigongjun	25	0	482	10	fairdg
jigongjun	26	0	292	10	fairdg
jigongjun	27	0	608	10	fairdg
jigongjun	28	0	276	10	fairdg
jigongjun	29	0	208	10	fairdg
jigongjun	30	0	260	10	fairdg
panning	1	5	2125	5	fairdg
panning	2	3	1386	7	fairdg
panning	3	5	2277	5	fairdg
panning	4	4	1577	6	fairdg
panning	5	6	2677	4	fairdg
panning	6	3	1528	7	fairdg
panning	7	5	2116	5	fairdg
panning	8	6	2286	4	fairdg
panning	9	3	1394	7	fairdg
panning	10	4	1917	6	fairdg
panning	11	7	2761	3	fairdg
panning	12	2	1588	8	fairdg
panning	13	5	1831	5	fairdg
panning	14	5	1731	5	fairdg
panning	15	3	1118	7	fairdg
panning	16	4	1505	6	fairdg
panning	17	6	2148	4	fairdg
panning	18	4	1512	6	fairdg
panning	19	5	1780	5	fairdg
panning	20	6	2775	4	fairdg
panning	21	4	1756	6	fairdg
panning	22	5	1759	5	fairdg
panning	23	3	1283	7	fairdg
panning	24	2	1454	8	fairdg
panning	25	3	1633	7	fairdg
panning	26	4	1645	6	fairdg
panning	27	2	1296	8	fairdg
panning	28	5	2148	5	fairdg
panning	29	6	2143	4	fairdg
panning	30	3	1508	7	fairdg
yuyang	1	4	1771	6	fairdg
yuyang	2	4	1870	6	fairdg
yuyang	3	5	2538	5	fairdg
yuyang	4	0	630	10	fairdg
yuyang	5	4	1833	6	fairdg
yuyang	6	4	1684	6	fairdg
yuyang	7	5	1631	5	fairdg
yuyang	8	4	1657	6	fairdg
yuyang	9	0	797	10	fairdg
yuyang	10	5	1785	5	fairdg
yuyang	11	4	1476	6	fairdg
yuyang	12	5	1584	5	fairdg
yuyang	13	0	1035	10	fairdg
yuyang	14	4	1406	6	fairdg
yuyang	15	4	1817	6	fairdg
yuyang	16	5	1540	5	fairdg
yuyang	17	4	1472	6	fairdg
yuyang	18	0	651	10	fairdg
yuyang	19	4	1624	6	fairdg
yuyang	20	4	2052	6	fairdg
yuyang	21	5	2086	5	fairdg
yuyang	22	4	2249	6	fairdg
yuyang	23	4	1645	6	fairdg
yuyang	24	5	1879	5	fairdg
yuyang	25	0	468	10	fairdg
yuyang	26	5	1792	5	fairdg
yuyang	27	4	1883	6	fairdg
yuyang	28	0	942	10	fairdg
yuyang	29	4	2130	6	fairdg
yuyang	30	4	2254	6	fairdg
zhoumin	1	5	2480	5	fairdg
zhoumin	2	5	2299	5	fairdg
zhoumin	3	5	1951	5	fairdg
zhoumin	4	5	2817	5	fairdg
zhoumin	5	5	2589	5	fairdg
zhoumin	6	5	1826	5	fairdg
zhoumin	7	5	2253	5	fairdg
zhoumin	8	5	2921	5	fairdg
zhoumin	9	5	1909	5	fairdg
zhoumin	10	5	2241	5	fairdg
zhoumin	11	5	2181	5	fairdg
zhoumin	12	5	2024	5	fairdg
zhoumin	13	5	1868	5	fairdg
zhoumin	14	5	2119	5	fairdg
zhoumin	15	5	2171	5	fairdg
zhoumin	16	5	1861	5	fairdg
zhoumin	17	5	2049	5	fairdg
zhoumin	18	5	2180	5	fairdg
zhoumin	19	5	2424	5	fairdg
zhoumin	20	5	2109	5	fairdg
zhoumin	21	5	2168	5	fairdg
zhoumin	22	5	2076	5	fairdg
zhoumin	23	5	1879	5	fairdg
zhoumin	24	5	2164	5	fairdg
zhoumin	25	5	2255	5	fairdg
zhoumin	26	5	2299	5	fairdg
zhoumin	27	5	2223	5	fairdg
zhoumin	28	5	2443	5	fairdg
zhoumin	29	5	2055	5	fairdg
zhoumin	30	5	2068	5	fairdg
caiwenyan	1	4	3080	6	fairdg
caiwenyan	2	4	2675	6	fairdg
caiwenyan	3	4	3816	6	fairdg
caiwenyan	4	4	2764	6	fairdg
caiwenyan	5	4	2519	6	fairdg
caiwenyan	6	4	3538	6	fairdg
caiwenyan	7	4	2551	6	fairdg
caiwenyan	8	4	2577	6	fairdg
caiwenyan	9	4	2494	6	fairdg
caiwenyan	10	4	2667	6	fairdg
caiwenyan	11	4	3549	6	fairdg
caiwenyan	12	4	2906	6	fairdg
caiwenyan	13	4	2943	6	fairdg
caiwenyan	14	4	3410	6	fairdg
caiwenyan	15	4	2750	6	fairdg
caiwenyan	16	4	2665	6	fairdg
caiwenyan	17	4	2741	6	fairdg
caiwenyan	18	4	3553	6	fairdg
caiwenyan	19	4	3789	6	fairdg
caiwenyan	20	4	2408	6	fairdg
caiwenyan	21	4	4292	6	fairdg
caiwenyan	22	4	3160	6	fairdg
caiwenyan	23	4	2972	6	fairdg
caiwenyan	24	4	3663	6	fairdg
caiwenyan	25	4	3379	6	fairdg
caiwenyan	26	4	2959	6	fairdg
caiwenyan	27	4	2490	6	fairdg
caiwenyan	28	4	3382	6	fairdg
caiwenyan	29	4	3089	6	fairdg
caiwenyan	30	4	2524	6	fairdg
chenqiuxia	1	4	2487	6	fairdg
chenqiuxia	2	5	2499	5	fairdg
chenqiuxia	3	3	3775	7	fairdg
chenqiuxia	4	5	2354	5	fairdg
chenqiuxia	5	4	3519	6	fairdg
chenqiuxia	6	4	1786	6	fairdg
chenqiuxia	7	4	2334	6	fairdg
chenqiuxia	8	5	1809	5	fairdg
chenqiuxia	9	3	3173	7	fairdg
chenqiuxia	10	4	2513	6	fairdg
chenqiuxia	11	5	2284	5	fairdg
chenqiuxia	12	5	3088	5	fairdg
chenqiuxia	13	5	2324	5	fairdg
chenqiuxia	14	3	2519	7	fairdg
chenqiuxia	15	5	2115	5	fairdg
chenqiuxia	16	4	3350	6	fairdg
chenqiuxia	17	5	2016	5	fairdg
chenqiuxia	18	4	2532	6	fairdg
chenqiuxia	19	3	3703	7	fairdg
chenqiuxia	20	3	2979	7	fairdg
chenqiuxia	21	4	2959	6	fairdg
chenqiuxia	22	4	2147	6	fairdg
chenqiuxia	23	3	2215	7	fairdg
chenqiuxia	24	4	3234	6	fairdg
chenqiuxia	25	5	3742	5	fairdg
chenqiuxia	26	4	2801	6	fairdg
chenqiuxia	27	4	4380	6	fairdg
chenqiuxia	28	5	1679	5	fairdg
chenqiuxia	29	4	3027	6	fairdg
chenqiuxia	30	5	1975	5	fairdg
lujiawen	1	4	2492	6	fairdg
lujiawen	2	5	2408	5	fairdg
lujiawen	3	4	2203	6	fairdg
lujiawen	4	5	1894	5	fairdg
lujiawen	5	5	2330	5	fairdg
lujiawen	6	5	1878	5	fairdg
lujiawen	7	4	2361	6	fairdg
lujiawen	8	4	2054	6	fairdg
lujiawen	9	5	2313	5	fairdg
lujiawen	10	5	1828	5	fairdg
lujiawen	11	4	2032	6	fairdg
lujiawen	12	5	2059	5	fairdg
lujiawen	13	4	2239	6	fairdg
lujiawen	14	5	1555	5	fairdg
lujiawen	15	4	2158	6	fairdg
lujiawen	16	4	2466	6	fairdg
lujiawen	17	5	2862	5	fairdg
lujiawen	18	5	2201	5	fairdg
lujiawen	19	4	2877	6	fairdg
lujiawen	20	4	2241	6	fairdg
lujiawen	21	5	1917	5	fairdg
lujiawen	22	4	2431	6	fairdg
lujiawen	23	5	2187	5	fairdg
lujiawen	24	5	1991	5	fairdg
lujiawen	25	5	2411	5	fairdg
lujiawen	26	4	3934	6	fairdg
lujiawen	27	5	3170	5	fairdg
lujiawen	28	5	2021	5	fairdg
lujiawen	29	5	1785	5	fairdg
lujiawen	30	4	2717	6	fairdg
miaoweijia	1	5	3528	5	fairdg
miaoweijia	2	4	2779	6	fairdg
miaoweijia	3	6	2511	4	fairdg
miaoweijia	4	3	5395	7	fairdg
miaoweijia	5	7	2054	3	fairdg
miaoweijia	6	2	5738	8	fairdg
miaoweijia	7	8	2270	2	fairdg
miaoweijia	8	1	4098	9	fairdg
miaoweijia	9	9	3813	1	fairdg
miaoweijia	10	0	9249	10	fairdg
miaoweijia	11	10	500	0	fairdg
miaoweijia	12	5	3887	5	fairdg
miaoweijia	13	6	3979	4	fairdg
miaoweijia	14	4	5318	6	fairdg
miaoweijia	15	7	2578	3	fairdg
miaoweijia	16	3	3822	7	fairdg
miaoweijia	17	8	1770	2	fairdg
miaoweijia	18	2	4134	8	fairdg
miaoweijia	19	9	1601	1	fairdg
miaoweijia	20	1	8451	9	fairdg
miaoweijia	21	10	1590	0	fairdg
miaoweijia	22	0	3859	10	fairdg
miaoweijia	23	5	2526	5	fairdg
miaoweijia	24	4	3026	6	fairdg
miaoweijia	25	6	2486	4	fairdg
miaoweijia	26	5	3641	5	fairdg
miaoweijia	27	3	3453	7	fairdg
miaoweijia	28	7	1849	3	fairdg
miaoweijia	29	2	3012	8	fairdg
miaoweijia	30	8	2215	2	fairdg
taoyeting	1	5	2668	5	fairdg
taoyeting	2	4	2392	6	fairdg
taoyeting	3	4	3490	6	fairdg
taoyeting	4	4	4398	6	fairdg
taoyeting	5	2	3873	8	fairdg
taoyeting	6	2	3660	8	fairdg
taoyeting	7	4	3865	6	fairdg
taoyeting	8	3	3236	7	fairdg
taoyeting	9	4	2415	6	fairdg
taoyeting	10	4	3074	6	fairdg
taoyeting	11	5	2470	5	fairdg
taoyeting	12	2	3602	8	fairdg
taoyeting	13	5	2173	5	fairdg
taoyeting	14	4	2833	6	fairdg
taoyeting	15	2	4339	8	fairdg
taoyeting	16	5	2671	5	fairdg
taoyeting	17	5	2644	5	fairdg
taoyeting	18	6	1871	4	fairdg
taoyeting	19	3	4012	7	fairdg
taoyeting	20	5	2208	5	fairdg
taoyeting	21	2	5355	8	fairdg
taoyeting	22	5	3559	5	fairdg
taoyeting	23	5	2379	5	fairdg
taoyeting	24	5	3558	5	fairdg
taoyeting	25	2	4506	8	fairdg
taoyeting	26	4	1910	6	fairdg
taoyeting	27	2	3617	8	fairdg
taoyeting	28	1	4509	9	fairdg
taoyeting	29	1	4241	9	fairdg
taoyeting	30	4	2709	6	fairdg
wangyanan	1	5	3184	5	fairdg
wangyanan	2	4	4204	6	fairdg
wangyanan	3	5	2120	5	fairdg
wangyanan	4	5	2852	5	fairdg
wangyanan	5	5	2168	5	fairdg
wangyanan	6	4	3059	6	fairdg
wangyanan	7	5	3207	5	fairdg
wangyanan	8	5	4155	5	fairdg
wangyanan	9	4	3704	6	fairdg
wangyanan	10	5	3251	5	fairdg
wangyanan	11	4	3662	6	fairdg
wangyanan	12	3	3740	7	fairdg
wangyanan	13	5	3271	5	fairdg
wangyanan	14	5	4339	5	fairdg
wangyanan	15	4	2927	6	fairdg
wangyanan	16	5	2227	5	fairdg
wangyanan	17	3	5103	7	fairdg
wangyanan	18	4	3179	6	fairdg
wangyanan	19	5	2495	5	fairdg
wangyanan	20	3	4474	7	fairdg
wangyanan	21	5	2623	5	fairdg
wangyanan	22	4	3531	6	fairdg
wangyanan	23	3	5470	7	fairdg
wangyanan	24	5	2259	5	fairdg
wangyanan	25	5	4007	5	fairdg
wangyanan	26	5	3122	5	fairdg
wangyanan	27	5	2199	5	fairdg
wangyanan	28	4	5058	6	fairdg
wangyanan	29	5	2790	5	fairdg
wangyanan	30	5	2705	5	fairdg
xiaoyayun	1	2	5542	8	fairdg
xiaoyayun	2	0	2322	10	fairdg
xiaoyayun	3	4	2911	6	fairdg
xiaoyayun	4	2	4907	8	fairdg
xiaoyayun	5	6	3376	4	fairdg
xiaoyayun	6	0	667	10	fairdg
xiaoyayun	7	4	3007	6	fairdg
xiaoyayun	8	7	1835	3	fairdg
xiaoyayun	9	0	1974	10	fairdg
xiaoyayun	10	1	771	9	fairdg
xiaoyayun	11	4	2310	6	fairdg
xiaoyayun	12	4	3042	6	fairdg
xiaoyayun	13	3	4007	7	fairdg
xiaoyayun	14	5	2123	5	fairdg
xiaoyayun	15	2	3006	8	fairdg
xiaoyayun	16	3	1947	7	fairdg
xiaoyayun	17	5	2710	5	fairdg
xiaoyayun	18	4	2834	6	fairdg
xiaoyayun	19	2	3885	8	fairdg
xiaoyayun	20	4	3193	6	fairdg
xiaoyayun	21	1	1628	9	fairdg
xiaoyayun	22	2	3185	8	fairdg
xiaoyayun	23	2	3275	8	fairdg
xiaoyayun	24	3	1696	7	fairdg
xiaoyayun	25	4	2547	6	fairdg
xiaoyayun	26	4	2895	6	fairdg
xiaoyayun	27	5	2698	5	fairdg
xiaoyayun	28	2	1350	8	fairdg
xiaoyayun	29	3	5408	7	fairdg
xiaoyayun	30	5	2228	5	fairdg
zhuliya	1	5	2756	5	fairdg
zhuliya	2	4	4272	6	fairdg
zhuliya	3	5	2355	5	fairdg
zhuliya	4	4	4520	6	fairdg
zhuliya	5	5	2171	5	fairdg
zhuliya	6	4	2399	6	fairdg
zhuliya	7	5	2298	5	fairdg
zhuliya	8	4	3197	6	fairdg
zhuliya	9	5	2129	5	fairdg
zhuliya	10	5	2078	5	fairdg
zhuliya	11	5	1930	5	fairdg
zhuliya	12	5	2485	5	fairdg
zhuliya	13	4	2169	6	fairdg
zhuliya	14	5	2189	5	fairdg
zhuliya	15	5	2128	5	fairdg
zhuliya	16	5	2044	5	fairdg
zhuliya	17	5	2448	5	fairdg
zhuliya	18	4	2626	6	fairdg
zhuliya	19	4	3215	6	fairdg
zhuliya	20	4	2602	6	fairdg
zhuliya	21	4	2676	6	fairdg
zhuliya	22	4	2616	6	fairdg
zhuliya	23	4	2244	6	fairdg
zhuliya	24	4	4135	6	fairdg
zhuliya	25	5	2050	5	fairdg
zhuliya	26	4	2102	6	fairdg
zhuliya	27	5	2321	5	fairdg
zhuliya	28	4	2446	6	fairdg
zhuliya	29	4	2410	6	fairdg
zhuliya	30	5	3062	5	fairdg
caiwenyan	1	2	5555	8	unfairdg
caiwenyan	2	2	2784	8	unfairdg
caiwenyan	3	1	3714	9	unfairdg
caiwenyan	4	3	2973	7	unfairdg
caiwenyan	5	2	3010	8	unfairdg
caiwenyan	6	2	3045	8	unfairdg
caiwenyan	7	2	3778	8	unfairdg
caiwenyan	8	2	3454	8	unfairdg
caiwenyan	9	2	2737	8	unfairdg
caiwenyan	10	3	3485	7	unfairdg
caiwenyan	11	2	3873	8	unfairdg
caiwenyan	12	2	3044	8	unfairdg
caiwenyan	13	2	3849	8	unfairdg
caiwenyan	14	3	3396	7	unfairdg
caiwenyan	15	3	3047	7	unfairdg
caiwenyan	16	2	4235	8	unfairdg
caiwenyan	17	2	3862	8	unfairdg
caiwenyan	18	3	2690	7	unfairdg
caiwenyan	19	2	3389	8	unfairdg
caiwenyan	20	3	2809	7	unfairdg
caiwenyan	21	1	3821	9	unfairdg
caiwenyan	22	2	2585	8	unfairdg
caiwenyan	23	2	3532	8	unfairdg
caiwenyan	24	3	2952	7	unfairdg
caiwenyan	25	2	3714	8	unfairdg
caiwenyan	26	1	2957	9	unfairdg
caiwenyan	27	1	4065	9	unfairdg
caiwenyan	28	1	4828	9	unfairdg
caiwenyan	29	2	2503	8	unfairdg
caiwenyan	30	2	3011	8	unfairdg
chenqiuxia	1	4	2317	6	unfairdg
chenqiuxia	2	4	2495	6	unfairdg
chenqiuxia	3	5	2755	5	unfairdg
chenqiuxia	4	4	3127	6	unfairdg
chenqiuxia	5	5	3202	5	unfairdg
chenqiuxia	6	5	1861	5	unfairdg
chenqiuxia	7	5	2169	5	unfairdg
chenqiuxia	8	4	3083	6	unfairdg
chenqiuxia	9	4	2094	6	unfairdg
chenqiuxia	10	3	2602	7	unfairdg
chenqiuxia	11	5	2109	5	unfairdg
chenqiuxia	12	3	2721	7	unfairdg
chenqiuxia	13	4	2508	6	unfairdg
chenqiuxia	14	3	1711	7	unfairdg
chenqiuxia	15	4	2204	6	unfairdg
chenqiuxia	16	5	1448	5	unfairdg
chenqiuxia	17	5	2251	5	unfairdg
chenqiuxia	18	4	1878	6	unfairdg
chenqiuxia	19	4	2226	6	unfairdg
chenqiuxia	20	4	1909	6	unfairdg
chenqiuxia	21	4	2250	6	unfairdg
chenqiuxia	22	4	1854	6	unfairdg
chenqiuxia	23	4	2290	6	unfairdg
chenqiuxia	24	4	2556	6	unfairdg
chenqiuxia	25	5	1673	5	unfairdg
chenqiuxia	26	4	2813	6	unfairdg
chenqiuxia	27	3	2039	7	unfairdg
chenqiuxia	28	5	2532	5	unfairdg
chenqiuxia	29	4	2016	6	unfairdg
chenqiuxia	30	4	2186	6	unfairdg
lujiawen	1	4	2089	6	unfairdg
lujiawen	2	4	2573	6	unfairdg
lujiawen	3	4	2320	6	unfairdg
lujiawen	4	5	2116	5	unfairdg
lujiawen	5	4	2488	6	unfairdg
lujiawen	6	4	2076	6	unfairdg
lujiawen	7	5	2272	5	unfairdg
lujiawen	8	4	2012	6	unfairdg
lujiawen	9	4	2265	6	unfairdg
lujiawen	10	4	2276	6	unfairdg
lujiawen	11	4	2368	6	unfairdg
lujiawen	12	5	2692	5	unfairdg
lujiawen	13	5	1927	5	unfairdg
lujiawen	14	4	2940	6	unfairdg
lujiawen	15	5	2015	5	unfairdg
lujiawen	16	5	2034	5	unfairdg
lujiawen	17	4	2261	6	unfairdg
lujiawen	18	5	1649	5	unfairdg
lujiawen	19	4	3267	6	unfairdg
lujiawen	20	5	1791	5	unfairdg
lujiawen	21	5	1851	5	unfairdg
lujiawen	22	4	1950	6	unfairdg
lujiawen	23	4	2170	6	unfairdg
lujiawen	24	5	1821	5	unfairdg
lujiawen	25	4	2840	6	unfairdg
lujiawen	26	5	2524	5	unfairdg
lujiawen	27	5	2240	5	unfairdg
lujiawen	28	5	3363	5	unfairdg
lujiawen	29	5	1744	5	unfairdg
lujiawen	30	5	1844	5	unfairdg
miaoweijia	1	5	5174	5	unfairdg
miaoweijia	2	6	1930	4	unfairdg
miaoweijia	3	4	2646	6	unfairdg
miaoweijia	4	7	1899	3	unfairdg
miaoweijia	5	3	3901	7	unfairdg
miaoweijia	6	8	1881	2	unfairdg
miaoweijia	7	2	5389	8	unfairdg
miaoweijia	8	9	1424	1	unfairdg
miaoweijia	9	1	4397	9	unfairdg
miaoweijia	10	10	473	0	unfairdg
miaoweijia	11	0	4268	10	unfairdg
miaoweijia	12	5	2831	5	unfairdg
miaoweijia	13	6	2154	4	unfairdg
miaoweijia	14	4	2678	6	unfairdg
miaoweijia	15	7	1890	3	unfairdg
miaoweijia	16	3	4638	7	unfairdg
miaoweijia	17	8	1465	2	unfairdg
miaoweijia	18	2	3148	8	unfairdg
miaoweijia	19	9	1072	1	unfairdg
miaoweijia	20	1	1251	9	unfairdg
miaoweijia	21	10	1254	0	unfairdg
miaoweijia	22	0	1378	10	unfairdg
miaoweijia	23	5	3415	5	unfairdg
miaoweijia	24	6	2706	4	unfairdg
miaoweijia	25	4	4647	6	unfairdg
miaoweijia	26	7	1723	3	unfairdg
miaoweijia	27	3	2957	7	unfairdg
miaoweijia	28	8	1507	2	unfairdg
miaoweijia	29	2	2663	8	unfairdg
miaoweijia	30	9	963	1	unfairdg
taoyeting	1	2	6001	8	unfairdg
taoyeting	2	5	2845	5	unfairdg
taoyeting	3	4	2864	6	unfairdg
taoyeting	4	2	4275	8	unfairdg
taoyeting	5	5	2534	5	unfairdg
taoyeting	6	5	2673	5	unfairdg
taoyeting	7	5	2868	5	unfairdg
taoyeting	8	3	3223	7	unfairdg
taoyeting	9	2	4267	8	unfairdg
taoyeting	10	2	3670	8	unfairdg
taoyeting	11	2	2994	8	unfairdg
taoyeting	12	3	3526	7	unfairdg
taoyeting	13	2	2361	8	unfairdg
taoyeting	14	5	3238	5	unfairdg
taoyeting	15	4	3619	6	unfairdg
taoyeting	16	5	3510	5	unfairdg
taoyeting	17	5	3538	5	unfairdg
taoyeting	18	4	4774	6	unfairdg
taoyeting	19	5	2946	5	unfairdg
taoyeting	20	1	3430	9	unfairdg
taoyeting	21	6	4426	4	unfairdg
taoyeting	22	2	2662	8	unfairdg
taoyeting	23	4	6489	6	unfairdg
taoyeting	24	1	2829	9	unfairdg
taoyeting	25	5	2793	5	unfairdg
taoyeting	26	5	2524	5	unfairdg
taoyeting	27	6	2112	4	unfairdg
taoyeting	28	1	2332	9	unfairdg
taoyeting	29	2	1703	8	unfairdg
taoyeting	30	1	1275	9	unfairdg
wangyanan	1	5	2542	5	unfairdg
wangyanan	2	5	3275	5	unfairdg
wangyanan	3	4	3775	6	unfairdg
wangyanan	4	5	2178	5	unfairdg
wangyanan	5	4	2726	6	unfairdg
wangyanan	6	5	3546	5	unfairdg
wangyanan	7	4	3340	6	unfairdg
wangyanan	8	5	2224	5	unfairdg
wangyanan	9	4	4525	6	unfairdg
wangyanan	10	3	2767	7	unfairdg
wangyanan	11	5	2203	5	unfairdg
wangyanan	12	4	2710	6	unfairdg
wangyanan	13	5	3298	5	unfairdg
wangyanan	14	4	2821	6	unfairdg
wangyanan	15	4	2889	6	unfairdg
wangyanan	16	5	2365	5	unfairdg
wangyanan	17	4	2144	6	unfairdg
wangyanan	18	4	4180	6	unfairdg
wangyanan	19	5	1840	5	unfairdg
wangyanan	20	4	2691	6	unfairdg
wangyanan	21	4	3024	6	unfairdg
wangyanan	22	3	4571	7	unfairdg
wangyanan	23	5	1934	5	unfairdg
wangyanan	24	5	2049	5	unfairdg
wangyanan	25	5	2669	5	unfairdg
wangyanan	26	2	5023	8	unfairdg
wangyanan	27	1	4459	9	unfairdg
wangyanan	28	5	3480	5	unfairdg
wangyanan	29	5	4018	5	unfairdg
wangyanan	30	4	3678	6	unfairdg
xiaoyayun	1	1	1698	9	unfairdg
xiaoyayun	2	3	999	7	unfairdg
xiaoyayun	3	3	1466	7	unfairdg
xiaoyayun	4	1	1085	9	unfairdg
xiaoyayun	5	3	1000	7	unfairdg
xiaoyayun	6	4	1284	6	unfairdg
xiaoyayun	7	5	1607	5	unfairdg
xiaoyayun	8	5	1699	5	unfairdg
xiaoyayun	9	5	1869	5	unfairdg
xiaoyayun	10	2	961	8	unfairdg
xiaoyayun	11	2	1220	8	unfairdg
xiaoyayun	12	0	616	10	unfairdg
xiaoyayun	13	10	619	0	unfairdg
xiaoyayun	14	4	2510	6	unfairdg
xiaoyayun	15	2	1753	8	unfairdg
xiaoyayun	16	2	1077	8	unfairdg
xiaoyayun	17	1	1289	9	unfairdg
xiaoyayun	18	2	1293	8	unfairdg
xiaoyayun	19	6	1706	4	unfairdg
xiaoyayun	20	2	1677	8	unfairdg
xiaoyayun	21	10	347	0	unfairdg
xiaoyayun	22	3	1222	7	unfairdg
xiaoyayun	23	2	962	8	unfairdg
xiaoyayun	24	9	645	1	unfairdg
xiaoyayun	25	2	874	8	unfairdg
xiaoyayun	26	3	1069	7	unfairdg
xiaoyayun	27	3	1089	7	unfairdg
xiaoyayun	28	2	5093	8	unfairdg
xiaoyayun	29	3	6522	7	unfairdg
xiaoyayun	30	4	1669	6	unfairdg
zhuliya	1	4	3035	6	unfairdg
zhuliya	2	4	2294	6	unfairdg
zhuliya	3	4	2314	6	unfairdg
zhuliya	4	4	3805	6	unfairdg
zhuliya	5	5	2601	5	unfairdg
zhuliya	6	5	2197	5	unfairdg
zhuliya	7	5	2023	5	unfairdg
zhuliya	8	4	3997	6	unfairdg
zhuliya	9	4	3410	6	unfairdg
zhuliya	10	4	3149	6	unfairdg
zhuliya	11	5	2840	5	unfairdg
zhuliya	12	4	3364	6	unfairdg
zhuliya	13	5	2615	5	unfairdg
zhuliya	14	4	3018	6	unfairdg
zhuliya	15	4	3213	6	unfairdg
zhuliya	16	4	2768	6	unfairdg
zhuliya	17	3	2364	7	unfairdg
zhuliya	18	5	2104	5	unfairdg
zhuliya	19	4	3402	6	unfairdg
zhuliya	20	4	2750	6	unfairdg
zhuliya	21	4	2665	6	unfairdg
zhuliya	22	4	2756	6	unfairdg
zhuliya	23	4	2567	6	unfairdg
zhuliya	24	4	2386	6	unfairdg
zhuliya	25	4	3925	6	unfairdg
zhuliya	26	4	2242	6	unfairdg
zhuliya	27	4	2631	6	unfairdg
zhuliya	28	3	2707	7	unfairdg
zhuliya	29	4	3565	6	unfairdg
zhuliya	30	5	3929	5	unfairdg
chenruiling	1	4	3152	6	fairdg
chenruiling	2	5	2827	5	fairdg
chenruiling	3	4	3751	6	fairdg
chenruiling	4	5	4506	5	fairdg
chenruiling	5	3	2839	7	fairdg
chenruiling	6	3	2578	7	fairdg
chenruiling	7	2	4103	8	fairdg
chenruiling	8	3	2314	7	fairdg
chenruiling	9	4	2894	6	fairdg
chenruiling	10	3	2658	7	fairdg
chenruiling	11	3	2134	7	fairdg
chenruiling	12	4	2584	6	fairdg
chenruiling	13	5	4556	5	fairdg
chenruiling	14	4	3720	6	fairdg
chenruiling	15	3	3804	7	fairdg
chenruiling	16	3	3104	7	fairdg
chenruiling	17	2	2083	8	fairdg
chenruiling	18	1	2087	9	fairdg
chenruiling	19	4	2834	6	fairdg
chenruiling	20	5	3350	5	fairdg
chenruiling	21	3	2113	7	fairdg
chenruiling	22	4	3198	6	fairdg
chenruiling	23	3	2577	7	fairdg
chenruiling	24	4	2118	6	fairdg
chenruiling	25	4	3722	6	fairdg
chenruiling	26	3	3166	7	fairdg
chenruiling	27	4	2593	6	fairdg
chenruiling	28	5	3293	5	fairdg
chenruiling	29	3	2770	7	fairdg
chenruiling	30	5	2693	5	fairdg
dailisi	1	3	1948	7	fairdg
dailisi	2	2	1919	8	fairdg
dailisi	3	4	1563	6	fairdg
dailisi	4	5	1830	5	fairdg
dailisi	5	3	1539	7	fairdg
dailisi	6	3	1206	7	fairdg
dailisi	7	4	1540	6	fairdg
dailisi	8	3	5591	7	fairdg
dailisi	9	3	2907	7	fairdg
dailisi	10	4	2446	6	fairdg
dailisi	11	4	1883	6	fairdg
dailisi	12	4	1893	6	fairdg
dailisi	13	3	1618	7	fairdg
dailisi	14	2	1572	8	fairdg
dailisi	15	4	2968	6	fairdg
dailisi	16	10	2539	0	fairdg
dailisi	17	1	960	9	fairdg
dailisi	18	2	1396	8	fairdg
dailisi	19	4	2215	6	fairdg
dailisi	20	3	2331	7	fairdg
dailisi	21	0	1183	10	fairdg
dailisi	22	4	2075	6	fairdg
dailisi	23	4	1975	6	fairdg
dailisi	24	5	3995	5	fairdg
dailisi	25	3	2119	7	fairdg
dailisi	26	2	1546	8	fairdg
dailisi	27	2	1590	8	fairdg
dailisi	28	2	2059	8	fairdg
dailisi	29	4	2504	6	fairdg
dailisi	30	3	5356	7	fairdg
gongming	1	5	1889	5	fairdg
gongming	2	4	2118	6	fairdg
gongming	3	5	1825	5	fairdg
gongming	4	4	1301	6	fairdg
gongming	5	4	1224	6	fairdg
gongming	6	4	1404	6	fairdg
gongming	7	4	1368	6	fairdg
gongming	8	5	1508	5	fairdg
gongming	9	4	1191	6	fairdg
gongming	10	5	1508	5	fairdg
gongming	11	4	1487	6	fairdg
gongming	12	5	1515	5	fairdg
gongming	13	4	1319	6	fairdg
gongming	14	4	1346	6	fairdg
gongming	15	5	1566	5	fairdg
gongming	16	4	1601	6	fairdg
gongming	17	4	1524	6	fairdg
gongming	18	5	1312	5	fairdg
gongming	19	5	1532	5	fairdg
gongming	20	4	1486	6	fairdg
gongming	21	5	2339	5	fairdg
gongming	22	4	1126	6	fairdg
gongming	23	5	2162	5	fairdg
gongming	24	5	1558	5	fairdg
gongming	25	4	1178	6	fairdg
gongming	26	5	1461	5	fairdg
gongming	27	4	1642	6	fairdg
gongming	28	5	1917	5	fairdg
gongming	29	5	1464	5	fairdg
gongming	30	5	1796	5	fairdg
guolei	1	1	1020	9	fairdg
guolei	2	3	1671	7	fairdg
guolei	3	2	2779	8	fairdg
guolei	4	1	735	9	fairdg
guolei	5	3	1297	7	fairdg
guolei	6	2	1189	8	fairdg
guolei	7	3	2737	7	fairdg
guolei	8	2	1181	8	fairdg
guolei	9	4	2032	6	fairdg
guolei	10	2	1412	8	fairdg
guolei	11	2	1607	8	fairdg
guolei	12	1	947	9	fairdg
guolei	13	2	1214	8	fairdg
guolei	14	3	1602	7	fairdg
guolei	15	2	1101	8	fairdg
guolei	16	1	825	9	fairdg
guolei	17	3	1485	7	fairdg
guolei	18	2	1017	8	fairdg
guolei	19	4	2780	6	fairdg
guolei	20	3	2151	7	fairdg
guolei	21	2	1146	8	fairdg
guolei	22	2	1270	8	fairdg
guolei	23	3	1794	7	fairdg
guolei	24	2	1157	8	fairdg
guolei	25	3	2211	7	fairdg
guolei	26	2	1782	8	fairdg
guolei	27	4	2010	6	fairdg
guolei	28	2	1030	8	fairdg
guolei	29	4	1907	6	fairdg
guolei	30	4	1542	6	fairdg
huyouwei	1	4	3020	6	fairdg
huyouwei	2	3	2599	7	fairdg
huyouwei	3	5	3282	5	fairdg
huyouwei	4	6	2516	4	fairdg
huyouwei	5	4	2176	6	fairdg
huyouwei	6	5	2699	5	fairdg
huyouwei	7	5	2839	5	fairdg
huyouwei	8	5	2682	5	fairdg
huyouwei	9	2	2775	8	fairdg
huyouwei	10	3	1730	7	fairdg
huyouwei	11	5	2374	5	fairdg
huyouwei	12	4	1401	6	fairdg
huyouwei	13	5	2037	5	fairdg
huyouwei	14	4	1520	6	fairdg
huyouwei	15	4	2011	6	fairdg
huyouwei	16	5	1847	5	fairdg
huyouwei	17	0	698	10	fairdg
huyouwei	18	5	1869	5	fairdg
huyouwei	19	5	1792	5	fairdg
huyouwei	20	6	2029	4	fairdg
huyouwei	21	5	2328	5	fairdg
huyouwei	22	5	1957	5	fairdg
huyouwei	23	4	1728	6	fairdg
huyouwei	24	5	1917	5	fairdg
huyouwei	25	2	1872	8	fairdg
huyouwei	26	5	1700	5	fairdg
huyouwei	27	4	1791	6	fairdg
huyouwei	28	5	2308	5	fairdg
huyouwei	29	6	3280	4	fairdg
huyouwei	30	5	1844	5	fairdg
jijiajia	1	4	7351	6	fairdg
jijiajia	2	5	1825	5	fairdg
jijiajia	3	7	2349	3	fairdg
jijiajia	4	4	1336	6	fairdg
jijiajia	5	5	1557	5	fairdg
jijiajia	6	5	1912	5	fairdg
jijiajia	7	6	1870	4	fairdg
jijiajia	8	4	1616	6	fairdg
jijiajia	9	7	2787	3	fairdg
jijiajia	10	6	1943	4	fairdg
jijiajia	11	6	1876	4	fairdg
jijiajia	12	4	2511	6	fairdg
jijiajia	13	5	1851	5	fairdg
jijiajia	14	4	1518	6	fairdg
jijiajia	15	6	1864	4	fairdg
jijiajia	16	6	1931	4	fairdg
jijiajia	17	6	1694	4	fairdg
jijiajia	18	5	1603	5	fairdg
jijiajia	19	6	1679	4	fairdg
jijiajia	20	5	1555	5	fairdg
jijiajia	21	5	1486	5	fairdg
jijiajia	22	4	1754	6	fairdg
jijiajia	23	6	2398	4	fairdg
jijiajia	24	4	1953	6	fairdg
jijiajia	25	5	1804	5	fairdg
jijiajia	26	6	1968	4	fairdg
jijiajia	27	5	2331	5	fairdg
jijiajia	28	4	2175	6	fairdg
jijiajia	29	5	1954	5	fairdg
jijiajia	30	5	2558	5	fairdg
jishengwei	1	5	2778	5	fairdg
jishengwei	2	5	2997	5	fairdg
jishengwei	3	3	1681	7	fairdg
jishengwei	4	1	948	9	fairdg
jishengwei	5	3	1608	7	fairdg
jishengwei	6	3	1428	7	fairdg
jishengwei	7	4	1441	6	fairdg
jishengwei	8	4	1645	6	fairdg
jishengwei	9	2	1169	8	fairdg
jishengwei	10	3	1483	7	fairdg
jishengwei	11	6	1886	4	fairdg
jishengwei	12	5	1897	5	fairdg
jishengwei	13	5	1916	5	fairdg
jishengwei	14	4	1648	6	fairdg
jishengwei	15	4	1563	6	fairdg
jishengwei	16	4	1568	6	fairdg
jishengwei	17	4	1786	6	fairdg
jishengwei	18	5	1558	5	fairdg
jishengwei	19	4	1409	6	fairdg
jishengwei	20	5	1909	5	fairdg
jishengwei	21	5	1720	5	fairdg
jishengwei	22	5	1836	5	fairdg
jishengwei	23	5	1831	5	fairdg
jishengwei	24	5	1867	5	fairdg
jishengwei	25	5	1654	5	fairdg
jishengwei	26	5	1787	5	fairdg
jishengwei	27	2	1063	8	fairdg
jishengwei	28	2	1378	8	fairdg
jishengwei	29	2	1166	8	fairdg
jishengwei	30	2	1722	8	fairdg
tangshiyi	1	5	3031	5	fairdg
tangshiyi	2	3	2539	7	fairdg
tangshiyi	3	7	3047	3	fairdg
tangshiyi	4	4	2219	6	fairdg
tangshiyi	5	5	2158	5	fairdg
tangshiyi	6	6	1938	4	fairdg
tangshiyi	7	5	2566	5	fairdg
tangshiyi	8	4	1529	6	fairdg
tangshiyi	9	7	2325	3	fairdg
tangshiyi	10	10	2952	0	fairdg
tangshiyi	11	9	2932	1	fairdg
tangshiyi	12	5	2080	5	fairdg
tangshiyi	13	6	2787	4	fairdg
tangshiyi	14	5	1824	5	fairdg
tangshiyi	15	8	4404	2	fairdg
tangshiyi	16	5	1895	5	fairdg
tangshiyi	17	10	3363	0	fairdg
tangshiyi	18	5	2111	5	fairdg
tangshiyi	19	6	2266	4	fairdg
tangshiyi	20	7	3326	3	fairdg
tangshiyi	21	9	2986	1	fairdg
tangshiyi	22	10	3548	0	fairdg
tangshiyi	23	5	2297	5	fairdg
tangshiyi	24	6	2093	4	fairdg
tangshiyi	25	7	2744	3	fairdg
tangshiyi	26	5	2637	5	fairdg
tangshiyi	27	5	1921	5	fairdg
tangshiyi	28	5	2517	5	fairdg
tangshiyi	29	5	2568	5	fairdg
tangshiyi	30	7	3267	3	fairdg
chenruiling	1	5	4406	5	unfairdg
chenruiling	2	4	2586	6	unfairdg
chenruiling	3	3	2149	7	unfairdg
chenruiling	4	2	1601	8	unfairdg
chenruiling	5	4	2956	6	unfairdg
chenruiling	6	3	2464	7	unfairdg
chenruiling	7	3	2332	7	unfairdg
chenruiling	8	4	3239	6	unfairdg
chenruiling	9	5	3131	5	unfairdg
chenruiling	10	4	2711	6	unfairdg
chenruiling	11	3	2610	7	unfairdg
chenruiling	12	4	1910	6	unfairdg
chenruiling	13	2	1513	8	unfairdg
chenruiling	14	1	1965	9	unfairdg
chenruiling	15	3	1799	7	unfairdg
chenruiling	16	3	3835	7	unfairdg
chenruiling	17	4	2509	6	unfairdg
chenruiling	18	5	3817	5	unfairdg
chenruiling	19	4	2844	6	unfairdg
chenruiling	20	3	3080	7	unfairdg
chenruiling	21	5	2796	5	unfairdg
chenruiling	22	4	2553	6	unfairdg
chenruiling	23	3	2971	7	unfairdg
chenruiling	24	3	1943	7	unfairdg
chenruiling	25	4	7179	6	unfairdg
chenruiling	26	3	2775	7	unfairdg
chenruiling	27	4	2235	6	unfairdg
chenruiling	28	5	3166	5	unfairdg
chenruiling	29	3	2129	7	unfairdg
chenruiling	30	4	3117	6	unfairdg
dailisi	1	3	1336	7	unfairdg
dailisi	2	2	1146	8	unfairdg
dailisi	3	4	1815	6	unfairdg
dailisi	4	2	1041	8	unfairdg
dailisi	5	4	1182	6	unfairdg
dailisi	6	3	1216	7	unfairdg
dailisi	7	3	1228	7	unfairdg
dailisi	8	4	1607	6	unfairdg
dailisi	9	3	1579	7	unfairdg
dailisi	10	3	1447	7	unfairdg
dailisi	11	3	1810	7	unfairdg
dailisi	12	3	1350	7	unfairdg
dailisi	13	4	2001	6	unfairdg
dailisi	14	3	1388	7	unfairdg
dailisi	15	4	2432	6	unfairdg
dailisi	16	5	2148	5	unfairdg
dailisi	17	3	2998	7	unfairdg
dailisi	18	4	1330	6	unfairdg
dailisi	19	3	1405	7	unfairdg
dailisi	20	4	1338	6	unfairdg
dailisi	21	2	1398	8	unfairdg
dailisi	22	3	1513	7	unfairdg
dailisi	23	3	981	7	unfairdg
dailisi	24	3	1208	7	unfairdg
dailisi	25	4	1364	6	unfairdg
dailisi	26	4	1431	6	unfairdg
dailisi	27	3	1354	7	unfairdg
dailisi	28	1	765	9	unfairdg
dailisi	29	2	889	8	unfairdg
dailisi	30	3	1204	7	unfairdg
gongming	1	5	2173	5	unfairdg
gongming	2	5	1353	5	unfairdg
gongming	3	5	1540	5	unfairdg
gongming	4	5	1472	5	unfairdg
gongming	5	5	1820	5	unfairdg
gongming	6	5	1361	5	unfairdg
gongming	7	5	1548	5	unfairdg
gongming	8	5	1535	5	unfairdg
gongming	9	5	1474	5	unfairdg
gongming	10	5	1606	5	unfairdg
gongming	11	5	1986	5	unfairdg
gongming	12	5	1765	5	unfairdg
gongming	13	5	1489	5	unfairdg
gongming	14	5	1660	5	unfairdg
gongming	15	5	1432	5	unfairdg
gongming	16	5	1571	5	unfairdg
gongming	17	5	1543	5	unfairdg
gongming	18	5	1883	5	unfairdg
gongming	19	5	1398	5	unfairdg
gongming	20	5	1585	5	unfairdg
gongming	21	5	1285	5	unfairdg
gongming	22	5	1855	5	unfairdg
gongming	23	5	1259	5	unfairdg
gongming	24	5	1847	5	unfairdg
gongming	25	5	1579	5	unfairdg
gongming	26	5	1254	5	unfairdg
gongming	27	5	1569	5	unfairdg
gongming	28	5	1316	5	unfairdg
gongming	29	5	1375	5	unfairdg
gongming	30	5	1267	5	unfairdg
guolei	1	1	922	9	unfairdg
guolei	2	4	1718	6	unfairdg
guolei	3	2	1553	8	unfairdg
guolei	4	3	1620	7	unfairdg
guolei	5	4	1840	6	unfairdg
guolei	6	2	1012	8	unfairdg
guolei	7	2	1159	8	unfairdg
guolei	8	3	1307	7	unfairdg
guolei	9	1	1071	9	unfairdg
guolei	10	4	1931	6	unfairdg
guolei	11	1	630	9	unfairdg
guolei	12	2	1043	8	unfairdg
guolei	13	3	1502	7	unfairdg
guolei	14	2	1145	8	unfairdg
guolei	15	3	1389	7	unfairdg
guolei	16	3	1352	7	unfairdg
guolei	17	3	1132	7	unfairdg
guolei	18	4	1551	6	unfairdg
guolei	19	2	1186	8	unfairdg
guolei	20	3	1156	7	unfairdg
guolei	21	4	1625	6	unfairdg
guolei	22	3	1404	7	unfairdg
guolei	23	2	1016	8	unfairdg
guolei	24	3	3156	7	unfairdg
guolei	25	4	1400	6	unfairdg
guolei	26	2	1050	8	unfairdg
guolei	27	3	1229	7	unfairdg
guolei	28	2	913	8	unfairdg
guolei	29	5	1797	5	unfairdg
guolei	30	3	1057	7	unfairdg
huyouwei	1	0	1027	10	unfairdg
huyouwei	2	3	1767	7	unfairdg
huyouwei	3	5	1770	5	unfairdg
huyouwei	4	4	1470	6	unfairdg
huyouwei	5	5	1912	5	unfairdg
huyouwei	6	4	1508	6	unfairdg
huyouwei	7	3	1224	7	unfairdg
huyouwei	8	2	1188	8	unfairdg
huyouwei	9	4	1503	6	unfairdg
huyouwei	10	5	1771	5	unfairdg
huyouwei	11	4	1423	6	unfairdg
huyouwei	12	4	1331	6	unfairdg
huyouwei	13	3	1254	7	unfairdg
huyouwei	14	5	2049	5	unfairdg
huyouwei	15	5	1789	5	unfairdg
huyouwei	16	5	2112	5	unfairdg
huyouwei	17	4	1364	6	unfairdg
huyouwei	18	5	1439	5	unfairdg
huyouwei	19	4	1692	6	unfairdg
huyouwei	20	1	1383	9	unfairdg
huyouwei	21	5	1756	5	unfairdg
huyouwei	22	5	1839	5	unfairdg
huyouwei	23	4	2116	6	unfairdg
huyouwei	24	5	1712	5	unfairdg
huyouwei	25	4	1388	6	unfairdg
huyouwei	26	3	1015	7	unfairdg
huyouwei	27	4	1355	6	unfairdg
huyouwei	28	5	1446	5	unfairdg
huyouwei	29	5	1585	5	unfairdg
huyouwei	30	4	1541	6	unfairdg
jijiajia	1	6	3916	4	unfairdg
jijiajia	2	5	2399	5	unfairdg
jijiajia	3	5	1706	5	unfairdg
jijiajia	4	6	1822	4	unfairdg
jijiajia	5	6	1642	4	unfairdg
jijiajia	6	5	1646	5	unfairdg
jijiajia	7	6	1810	4	unfairdg
jijiajia	8	4	1918	6	unfairdg
jijiajia	9	5	1457	5	unfairdg
jijiajia	10	6	2604	4	unfairdg
jijiajia	11	5	1577	5	unfairdg
jijiajia	12	7	2084	3	unfairdg
jijiajia	13	4	2791	6	unfairdg
jijiajia	14	6	1611	4	unfairdg
jijiajia	15	5	1431	5	unfairdg
jijiajia	16	8	2058	2	unfairdg
jijiajia	17	5	1526	5	unfairdg
jijiajia	18	4	1314	6	unfairdg
jijiajia	19	5	1510	5	unfairdg
[truncated: 71 more rows]

## Sheet: trans
subject	trial	Offer	RT	Outcome	condition
sub10	1	4	2487	6	fairdg
sub10	2	5	2499	5	fairdg
sub10	3	3	3775	7	fairdg
sub10	4	5	2354	5	fairdg
sub10	5	4	3519	6	fairdg
sub10	6	4	1786	6	fairdg
sub10	7	4	2334	6	fairdg
sub10	8	5	1809	5	fairdg
sub10	9	3	3173	7	fairdg
sub10	10	4	2513	6	fairdg
sub10	11	5	2284	5	fairdg
sub10	12	5	3088	5	fairdg
sub10	13	5	2324	5	fairdg
sub10	14	3	2519	7	fairdg
sub10	15	5	2115	5	fairdg
sub10	16	4	3350	6	fairdg
sub10	17	5	2016	5	fairdg
sub10	18	4	2532	6	fairdg
sub10	19	3	3703	7	fairdg
sub10	20	3	2979	7	fairdg
sub10	21	4	2959	6	fairdg
sub10	22	4	2147	6	fairdg
sub10	23	3	2215	7	fairdg
sub10	24	4	3234	6	fairdg
sub10	25	5	3742	5	fairdg
sub10	26	4	2801	6	fairdg
sub10	27	4	4380	6	fairdg
sub10	28	5	1679	5	fairdg
sub10	29	4	3027	6	fairdg
sub10	30	5	1975	5	fairdg
sub10	1	4	2317	6	unfairdg
sub10	2	4	2495	6	unfairdg
sub10	3	5	2755	5	unfairdg
sub10	4	4	3127	6	unfairdg
sub10	5	5	3202	5	unfairdg
sub10	6	5	1861	5	unfairdg
sub10	7	5	2169	5	unfairdg
sub10	8	4	3083	6	unfairdg
sub10	9	4	2094	6	unfairdg
sub10	10	3	2602	7	unfairdg
sub10	11	5	2109	5	unfairdg
sub10	12	3	2721	7	unfairdg
sub10	13	4	2508	6	unfairdg
sub10	14	3	1711	7	unfairdg
sub10	15	4	2204	6	unfairdg
sub10	16	5	1448	5	unfairdg
sub10	17	5	2251	5	unfairdg
sub10	18	4	1878	6	unfairdg
sub10	19	4	2226	6	unfairdg
sub10	20	4	1909	6	unfairdg
sub10	21	4	2250	6	unfairdg
sub10	22	4	1854	6	unfairdg
sub10	23	4	2290	6	unfairdg
sub10	24	4	2556	6	unfairdg
sub10	25	5	1673	5	unfairdg
sub10	26	4	2813	6	unfairdg
sub10	27	3	2039	7	unfairdg
sub10	28	5	2532	5	unfairdg
sub10	29	4	2016	6	unfairdg
sub10	30	4	2186	6	unfairdg
sub11	1	5	3184	5	fairdg
sub11	2	4	4204	6	fairdg
sub11	3	5	2120	5	fairdg
sub11	4	5	2852	5	fairdg
sub11	5	5	2168	5	fairdg
sub11	6	4	3059	6	fairdg
sub11	7	5	3207	5	fairdg
sub11	8	5	4155	5	fairdg
sub11	9	4	3704	6	fairdg
sub11	10	5	3251	5	fairdg
sub11	11	4	3662	6	fairdg
sub11	12	3	3740	7	fairdg
sub11	13	5	3271	5	fairdg
sub11	14	5	4339	5	fairdg
sub11	15	4	2927	6	fairdg
sub11	16	5	2227	5	fairdg
sub11	17	3	5103	7	fairdg
sub11	18	4	3179	6	fairdg
sub11	19	5	2495	5	fairdg
sub11	20	3	4474	7	fairdg
sub11	21	5	2623	5	fairdg
sub11	22	4	3531	6	fairdg
sub11	23	3	5470	7	fairdg
sub11	24	5	2259	5	fairdg
sub11	25	5	4007	5	fairdg
sub11	26	5	3122	5	fairdg
sub11	27	5	2199	5	fairdg
sub11	28	4	5058	6	fairdg
sub11	29	5	2790	5	fairdg
sub11	30	5	2705	5	fairdg
sub11	1	5	2542	5	unfairdg
sub11	2	5	3275	5	unfairdg
sub11	3	4	3775	6	unfairdg
sub11	4	5	2178	5	unfairdg
sub11	5	4	2726	6	unfairdg
sub11	6	5	3546	5	unfairdg
sub11	7	4	3340	6	unfairdg
sub11	8	5	2224	5	unfairdg
sub11	9	4	4525	6	unfairdg
sub11	10	3	2767	7	unfairdg
sub11	11	5	2203	5	unfairdg
sub11	12	4	2710	6	unfairdg
sub11	13	5	3298	5	unfairdg
sub11	14	4	2821	6	unfairdg
sub11	15	4	2889	6	unfairdg
sub11	16	5	2365	5	unfairdg
sub11	17	4	2144	6	unfairdg
sub11	18	4	4180	6	unfairdg
sub11	19	5	1840	5	unfairdg
sub11	20	4	2691	6	unfairdg
sub11	21	4	3024	6	unfairdg
sub11	22	3	4571	7	unfairdg
sub11	23	5	1934	5	unfairdg
sub11	24	5	2049	5	unfairdg
sub11	25	5	2669	5	unfairdg
sub11	26	2	5023	8	unfairdg
sub11	27	1	4459	9	unfairdg
sub11	28	5	3480	5	unfairdg
sub11	29	5	4018	5	unfairdg
sub11	30	4	3678	6	unfairdg
sub12	1	4	2492	6	fairdg
sub12	2	5	2408	5	fairdg
sub12	3	4	2203	6	fairdg
sub12	4	5	1894	5	fairdg
sub12	5	5	2330	5	fairdg
sub12	6	5	1878	5	fairdg
sub12	7	4	2361	6	fairdg
sub12	8	4	2054	6	fairdg
sub12	9	5	2313	5	fairdg
sub12	10	5	1828	5	fairdg
sub12	11	4	2032	6	fairdg
sub12	12	5	2059	5	fairdg
sub12	13	4	2239	6	fairdg
sub12	14	5	1555	5	fairdg
sub12	15	4	2158	6	fairdg
sub12	16	4	2466	6	fairdg
sub12	17	5	2862	5	fairdg
sub12	18	5	2201	5	fairdg
sub12	19	4	2877	6	fairdg
sub12	20	4	2241	6	fairdg
sub12	21	5	1917	5	fairdg
sub12	22	4	2431	6	fairdg
sub12	23	5	2187	5	fairdg
sub12	24	5	1991	5	fairdg
sub12	25	5	2411	5	fairdg
sub12	26	4	3934	6	fairdg
sub12	27	5	3170	5	fairdg
sub12	28	5	2021	5	fairdg
sub12	29	5	1785	5	fairdg
sub12	30	4	2717	6	fairdg
sub12	1	4	2089	6	unfairdg
sub12	2	4	2573	6	unfairdg
sub12	3	4	2320	6	unfairdg
sub12	4	5	2116	5	unfairdg
sub12	5	4	2488	6	unfairdg
sub12	6	4	2076	6	unfairdg
sub12	7	5	2272	5	unfairdg
sub12	8	4	2012	6	unfairdg
sub12	9	4	2265	6	unfairdg
sub12	10	4	2276	6	unfairdg
sub12	11	4	2368	6	unfairdg
sub12	12	5	2692	5	unfairdg
sub12	13	5	1927	5	unfairdg
sub12	14	4	2940	6	unfairdg
sub12	15	5	2015	5	unfairdg
sub12	16	5	2034	5	unfairdg
sub12	17	4	2261	6	unfairdg
sub12	18	5	1649	5	unfairdg
sub12	19	4	3267	6	unfairdg
sub12	20	5	1791	5	unfairdg
sub12	21	5	1851	5	unfairdg
sub12	22	4	1950	6	unfairdg
sub12	23	4	2170	6	unfairdg
sub12	24	5	1821	5	unfairdg
sub12	25	4	2840	6	unfairdg
sub12	26	5	2524	5	unfairdg
sub12	27	5	2240	5	unfairdg
sub12	28	5	3363	5	unfairdg
sub12	29	5	1744	5	unfairdg
sub12	30	5	1844	5	unfairdg
sub13	1	5	2756	5	fairdg
sub13	2	4	4272	6	fairdg
sub13	3	5	2355	5	fairdg
sub13	4	4	4520	6	fairdg
sub13	5	5	2171	5	fairdg
sub13	6	4	2399	6	fairdg
sub13	7	5	2298	5	fairdg
sub13	8	4	3197	6	fairdg
sub13	9	5	2129	5	fairdg
sub13	10	5	2078	5	fairdg
sub13	11	5	1930	5	fairdg
sub13	12	5	2485	5	fairdg
sub13	13	4	2169	6	fairdg
sub13	14	5	2189	5	fairdg
sub13	15	5	2128	5	fairdg
sub13	16	5	2044	5	fairdg
sub13	17	5	2448	5	fairdg
sub13	18	4	2626	6	fairdg
sub13	19	4	3215	6	fairdg
sub13	20	4	2602	6	fairdg
sub13	21	4	2676	6	fairdg
sub13	22	4	2616	6	fairdg
sub13	23	4	2244	6	fairdg
sub13	24	4	4135	6	fairdg
sub13	25	5	2050	5	fairdg
sub13	26	4	2102	6	fairdg
sub13	27	5	2321	5	fairdg
sub13	28	4	2446	6	fairdg
sub13	29	4	2410	6	fairdg
sub13	30	5	3062	5	fairdg
sub13	1	4	3035	6	unfairdg
sub13	2	4	2294	6	unfairdg
sub13	3	4	2314	6	unfairdg
sub13	4	4	3805	6	unfairdg
sub13	5	5	2601	5	unfairdg
sub13	6	5	2197	5	unfairdg
sub13	7	5	2023	5	unfairdg
sub13	8	4	3997	6	unfairdg
sub13	9	4	3410	6	unfairdg
sub13	10	4	3149	6	unfairdg
sub13	11	5	2840	5	unfairdg
sub13	12	4	3364	6	unfairdg
sub13	13	5	2615	5	unfairdg
sub13	14	4	3018	6	unfairdg
sub13	15	4	3213	6	unfairdg
sub13	16	4	2768	6	unfairdg
sub13	17	3	2364	7	unfairdg
sub13	18	5	2104	5	unfairdg
sub13	19	4	3402	6	unfairdg
sub13	20	4	2750	6	unfairdg
sub13	21	4	2665	6	unfairdg
sub13	22	4	2756	6	unfairdg
sub13	23	4	2567	6	unfairdg
sub13	24	4	2386	6	unfairdg
sub13	25	4	3925	6	unfairdg
sub13	26	4	2242	6	unfairdg
sub13	27	4	2631	6	unfairdg
sub13	28	3	2707	7	unfairdg
sub13	29	4	3565	6	unfairdg
sub13	30	5	3929	5	unfairdg
sub14	1	4	3080	6	fairdg
sub14	2	4	2675	6	fairdg
sub14	3	4	3816	6	fairdg
sub14	4	4	2764	6	fairdg
sub14	5	4	2519	6	fairdg
sub14	6	4	3538	6	fairdg
sub14	7	4	2551	6	fairdg
sub14	8	4	2577	6	fairdg
sub14	9	4	2494	6	fairdg
sub14	10	4	2667	6	fairdg
sub14	11	4	3549	6	fairdg
sub14	12	4	2906	6	fairdg
sub14	13	4	2943	6	fairdg
sub14	14	4	3410	6	fairdg
sub14	15	4	2750	6	fairdg
sub14	16	4	2665	6	fairdg
sub14	17	4	2741	6	fairdg
sub14	18	4	3553	6	fairdg
sub14	19	4	3789	6	fairdg
sub14	20	4	2408	6	fairdg
sub14	21	4	4292	6	fairdg
sub14	22	4	3160	6	fairdg
sub14	23	4	2972	6	fairdg
sub14	24	4	3663	6	fairdg
sub14	25	4	3379	6	fairdg
sub14	26	4	2959	6	fairdg
sub14	27	4	2490	6	fairdg
sub14	28	4	3382	6	fairdg
sub14	29	4	3089	6	fairdg
sub14	30	4	2524	6	fairdg
sub14	1	2	5555	8	unfairdg
sub14	2	2	2784	8	unfairdg
sub14	3	1	3714	9	unfairdg
sub14	4	3	2973	7	unfairdg
sub14	5	2	3010	8	unfairdg
sub14	6	2	3045	8	unfairdg
sub14	7	2	3778	8	unfairdg
sub14	8	2	3454	8	unfairdg
sub14	9	2	2737	8	unfairdg
sub14	10	3	3485	7	unfairdg
sub14	11	2	3873	8	unfairdg
sub14	12	2	3044	8	unfairdg
sub14	13	2	3849	8	unfairdg
sub14	14	3	3396	7	unfairdg
sub14	15	3	3047	7	unfairdg
sub14	16	2	4235	8	unfairdg
sub14	17	2	3862	8	unfairdg
sub14	18	3	2690	7	unfairdg
sub14	19	2	3389	8	unfairdg
sub14	20	3	2809	7	unfairdg
sub14	21	1	3821	9	unfairdg
sub14	22	2	2585	8	unfairdg
sub14	23	2	3532	8	unfairdg
sub14	24	3	2952	7	unfairdg
sub14	25	2	3714	8	unfairdg
sub14	26	1	2957	9	unfairdg
sub14	27	1	4065	9	unfairdg
sub14	28	1	4828	9	unfairdg
sub14	29	2	2503	8	unfairdg
sub14	30	2	3011	8	unfairdg
sub15	1	5	3528	5	fairdg
sub15	2	4	2779	6	fairdg
sub15	3	6	2511	4	fairdg
sub15	4	3	5395	7	fairdg
sub15	5	7	2054	3	fairdg
sub15	6	2	5738	8	fairdg
sub15	7	8	2270	2	fairdg
sub15	8	1	4098	9	fairdg
sub15	9	9	3813	1	fairdg
sub15	10	0	9249	10	fairdg
sub15	11	10	500	0	fairdg
sub15	12	5	3887	5	fairdg
sub15	13	6	3979	4	fairdg
sub15	14	4	5318	6	fairdg
sub15	15	7	2578	3	fairdg
sub15	16	3	3822	7	fairdg
sub15	17	8	1770	2	fairdg
sub15	18	2	4134	8	fairdg
sub15	19	9	1601	1	fairdg
sub15	20	1	8451	9	fairdg
sub15	21	10	1590	0	fairdg
sub15	22	0	3859	10	fairdg
sub15	23	5	2526	5	fairdg
sub15	24	4	3026	6	fairdg
sub15	25	6	2486	4	fairdg
sub15	26	5	3641	5	fairdg
sub15	27	3	3453	7	fairdg
sub15	28	7	1849	3	fairdg
sub15	29	2	3012	8	fairdg
sub15	30	8	2215	2	fairdg
sub15	1	5	5174	5	unfairdg
sub15	2	6	1930	4	unfairdg
sub15	3	4	2646	6	unfairdg
sub15	4	7	1899	3	unfairdg
sub15	5	3	3901	7	unfairdg
sub15	6	8	1881	2	unfairdg
sub15	7	2	5389	8	unfairdg
sub15	8	9	1424	1	unfairdg
sub15	9	1	4397	9	unfairdg
sub15	10	10	473	0	unfairdg
sub15	11	0	4268	10	unfairdg
sub15	12	5	2831	5	unfairdg
sub15	13	6	2154	4	unfairdg
sub15	14	4	2678	6	unfairdg
sub15	15	7	1890	3	unfairdg
sub15	16	3	4638	7	unfairdg
sub15	17	8	1465	2	unfairdg
sub15	18	2	3148	8	unfairdg
sub15	19	9	1072	1	unfairdg
sub15	20	1	1251	9	unfairdg
sub15	21	10	1254	0	unfairdg
sub15	22	0	1378	10	unfairdg
sub15	23	5	3415	5	unfairdg
sub15	24	6	2706	4	unfairdg
sub15	25	4	4647	6	unfairdg
sub15	26	7	1723	3	unfairdg
sub15	27	3	2957	7	unfairdg
sub15	28	8	1507	2	unfairdg
sub15	29	2	2663	8	unfairdg
sub15	30	9	963	1	unfairdg
sub16	1	7	3547	3	fairdg
sub16	2	9	5527	1	fairdg
sub16	3	5	3299	5	fairdg
sub16	4	5	2079	5	fairdg
sub16	5	5	3426	5	fairdg
sub16	6	8	2278	2	fairdg
sub16	7	5	1826	5	fairdg
sub16	8	9	3030	1	fairdg
sub16	9	5	1985	5	fairdg
sub16	10	10	3661	0	fairdg
sub16	11	5	2656	5	fairdg
sub16	12	5	1940	5	fairdg
sub16	13	5	1903	5	fairdg
sub16	14	5	2619	5	fairdg
sub16	15	7	2334	3	fairdg
sub16	16	5	1986	5	fairdg
sub16	17	5	7005	5	fairdg
sub16	18	10	3288	0	fairdg
sub16	19	7	2092	3	fairdg
sub16	20	7	2223	3	fairdg
sub16	21	5	1612	5	fairdg
sub16	22	7	2015	3	fairdg
sub16	23	9	2826	1	fairdg
sub16	24	9	5174	1	fairdg
sub16	25	5	1675	5	fairdg
sub16	26	7	2150	3	fairdg
sub16	27	9	2570	1	fairdg
sub16	28	5	2293	5	fairdg
sub16	29	9	2505	1	fairdg
sub16	30	6	2005	4	fairdg
sub16	1	6	9759	4	unfairdg
sub16	2	5	4034	5	unfairdg
sub16	3	7	4846	3	unfairdg
sub16	4	6	5322	4	unfairdg
sub16	5	5	3190	5	unfairdg
sub16	6	7	2970	3	unfairdg
sub16	7	5	7503	5	unfairdg
sub16	8	6	4418	4	unfairdg
sub16	9	8	8109	2	unfairdg
sub16	10	5	2625	5	unfairdg
sub16	11	9	3869	1	unfairdg
sub16	12	5	3520	5	unfairdg
sub16	13	4	2796	6	unfairdg
sub16	14	5	2512	5	unfairdg
sub16	15	5	5604	5	unfairdg
sub16	16	5	3880	5	unfairdg
sub16	17	6	2891	4	unfairdg
sub16	18	4	6303	6	unfairdg
sub16	19	6	2243	4	unfairdg
sub16	20	7	4864	3	unfairdg
sub16	21	6	5099	4	unfairdg
sub16	22	4	3415	6	unfairdg
sub16	23	7	3138	3	unfairdg
sub16	24	9	4718	1	unfairdg
sub16	25	4	2056	6	unfairdg
sub16	26	5	2085	5	unfairdg
sub16	27	5	3511	5	unfairdg
sub16	28	5	7043	5	unfairdg
sub16	29	7	2359	3	unfairdg
sub16	30	5	1875	5	unfairdg
sub17	1	5	2125	5	fairdg
sub17	2	3	1386	7	fairdg
sub17	3	5	2277	5	fairdg
sub17	4	4	1577	6	fairdg
sub17	5	6	2677	4	fairdg
sub17	6	3	1528	7	fairdg
sub17	7	5	2116	5	fairdg
sub17	8	6	2286	4	fairdg
sub17	9	3	1394	7	fairdg
sub17	10	4	1917	6	fairdg
sub17	11	7	2761	3	fairdg
sub17	12	2	1588	8	fairdg
sub17	13	5	1831	5	fairdg
sub17	14	5	1731	5	fairdg
sub17	15	3	1118	7	fairdg
sub17	16	4	1505	6	fairdg
sub17	17	6	2148	4	fairdg
sub17	18	4	1512	6	fairdg
sub17	19	5	1780	5	fairdg
sub17	20	6	2775	4	fairdg
sub17	21	4	1756	6	fairdg
sub17	22	5	1759	5	fairdg
sub17	23	3	1283	7	fairdg
sub17	24	2	1454	8	fairdg
sub17	25	3	1633	7	fairdg
sub17	26	4	1645	6	fairdg
sub17	27	2	1296	8	fairdg
sub17	28	5	2148	5	fairdg
sub17	29	6	2143	4	fairdg
sub17	30	3	1508	7	fairdg
sub17	1	4	2522	6	unfairdg
sub17	2	5	1566	5	unfairdg
sub17	3	6	1936	4	unfairdg
sub17	4	5	2340	5	unfairdg
sub17	5	3	2520	7	unfairdg
sub17	6	4	2235	6	unfairdg
sub17	7	6	1727	4	unfairdg
sub17	8	6	1866	4	unfairdg
sub17	9	7	3751	3	unfairdg
sub17	10	4	2274	6	unfairdg
sub17	11	5	2446	5	unfairdg
sub17	12	3	2089	7	unfairdg
sub17	13	4	2140	6	unfairdg
sub17	14	5	2209	5	unfairdg
sub17	15	5	2116	5	unfairdg
sub17	16	6	2935	4	unfairdg
sub17	17	3	2105	7	unfairdg
sub17	18	7	2934	3	unfairdg
sub17	19	2	1162	8	unfairdg
sub17	20	8	3181	2	unfairdg
sub17	21	1	1689	9	unfairdg
sub17	22	6	4316	4	unfairdg
sub17	23	4	2576	6	unfairdg
sub17	24	5	3754	5	unfairdg
sub17	25	7	3622	3	unfairdg
sub17	26	4	2274	6	unfairdg
sub17	27	5	2373	5	unfairdg
sub17	28	4	2809	6	unfairdg
sub17	29	5	2541	5	unfairdg
sub17	30	3	1961	7	unfairdg
sub18	1	4	1883	6	fairdg
sub18	2	5	1942	5	fairdg
sub18	3	3	1305	7	fairdg
sub18	4	4	1621	6	fairdg
sub18	5	6	1657	4	fairdg
sub18	6	7	1957	3	fairdg
sub18	7	8	2384	2	fairdg
sub18	8	5	1756	5	fairdg
sub18	9	6	1615	4	fairdg
sub18	10	5	1371	5	fairdg
sub18	11	2	975	8	fairdg
sub18	12	3	1443	7	fairdg
sub18	13	2	1288	8	fairdg
sub18	14	2	1060	8	fairdg
sub18	15	4	1273	6	fairdg
sub18	16	3	1308	7	fairdg
sub18	17	4	1217	6	fairdg
sub18	18	3	892	7	fairdg
sub18	19	2	760	8	fairdg
sub18	20	1	708	9	fairdg
sub18	21	2	863	8	fairdg
sub18	22	2	1252	8	fairdg
sub18	23	2	910	8	fairdg
sub18	24	1	923	9	fairdg
sub18	25	1	1062	9	fairdg
sub18	26	3	1274	7	fairdg
sub18	27	2	1199	8	fairdg
sub18	28	1	826	9	fairdg
sub18	29	5	2318	5	fairdg
sub18	30	2	969	8	fairdg
sub18	1	2	1528	8	unfairdg
sub18	2	1	1027	9	unfairdg
sub18	3	3	1759	7	unfairdg
sub18	4	1	1075	9	unfairdg
sub18	5	4	1863	6	unfairdg
sub18	6	3	1570	7	unfairdg
sub18	7	1	2014	9	unfairdg
sub18	8	2	2018	8	unfairdg
sub18	9	2	1356	8	unfairdg
sub18	10	3	1810	7	unfairdg
sub18	11	1	1517	9	unfairdg
sub18	12	3	1896	7	unfairdg
sub18	13	4	1804	6	unfairdg
sub18	14	2	1392	8	unfairdg
sub18	15	5	1949	5	unfairdg
sub18	16	4	1503	6	unfairdg
sub18	17	5	1779	5	unfairdg
sub18	18	3	1423	7	unfairdg
sub18	19	3	1347	7	unfairdg
sub18	20	2	886	8	unfairdg
sub18	21	2	1081	8	unfairdg
sub18	22	1	868	9	unfairdg
sub18	23	1	983	9	unfairdg
sub18	24	4	1723	6	unfairdg
sub18	25	3	1558	7	unfairdg
sub18	26	1	995	9	unfairdg
sub18	27	1	742	9	unfairdg
sub18	28	4	1402	6	unfairdg
sub18	29	4	1974	6	unfairdg
sub18	30	1	970	9	unfairdg
sub19	1	5	2480	5	fairdg
sub19	2	5	2299	5	fairdg
sub19	3	5	1951	5	fairdg
sub19	4	5	2817	5	fairdg
sub19	5	5	2589	5	fairdg
sub19	6	5	1826	5	fairdg
sub19	7	5	2253	5	fairdg
sub19	8	5	2921	5	fairdg
sub19	9	5	1909	5	fairdg
sub19	10	5	2241	5	fairdg
sub19	11	5	2181	5	fairdg
sub19	12	5	2024	5	fairdg
sub19	13	5	1868	5	fairdg
sub19	14	5	2119	5	fairdg
sub19	15	5	2171	5	fairdg
sub19	16	5	1861	5	fairdg
sub19	17	5	2049	5	fairdg
sub19	18	5	2180	5	fairdg
sub19	19	5	2424	5	fairdg
sub19	20	5	2109	5	fairdg
sub19	21	5	2168	5	fairdg
sub19	22	5	2076	5	fairdg
sub19	23	5	1879	5	fairdg
sub19	24	5	2164	5	fairdg
sub19	25	5	2255	5	fairdg
sub19	26	5	2299	5	fairdg
sub19	27	5	2223	5	fairdg
sub19	28	5	2443	5	fairdg
sub19	29	5	2055	5	fairdg
sub19	30	5	2068	5	fairdg
sub19	1	4	2994	6	unfairdg
sub19	2	5	2367	5	unfairdg
sub19	3	5	2346	5	unfairdg
sub19	4	3	2078	7	unfairdg
sub19	5	4	3490	6	unfairdg
sub19	6	4	2238	6	unfairdg
sub19	7	3	3410	7	unfairdg
sub19	8	4	2957	6	unfairdg
sub19	9	4	3705	6	unfairdg
sub19	10	4	3109	6	unfairdg
sub19	11	5	4170	5	unfairdg
sub19	12	4	2893	6	unfairdg
sub19	13	4	3041	6	unfairdg
sub19	14	4	2422	6	unfairdg
sub19	15	4	1873	6	unfairdg
sub19	16	4	1997	6	unfairdg
sub19	17	5	2584	5	unfairdg
sub19	18	3	1764	7	unfairdg
sub19	19	4	3000	6	unfairdg
sub19	20	4	2659	6	unfairdg
sub19	21	4	2383	6	unfairdg
sub19	22	3	2633	7	unfairdg
sub19	23	4	2221	6	unfairdg
sub19	24	5	2545	5	unfairdg
sub19	25	4	2069	6	unfairdg
sub19	26	3	2016	7	unfairdg
sub19	27	4	2180	6	unfairdg
sub19	28	3	2792	7	unfairdg
sub19	29	4	2746	6	unfairdg
sub19	30	4	1966	6	unfairdg
sub2	1	4	2483	6	fairdg
sub2	2	4	2376	6	fairdg
sub2	3	4	2114	6	fairdg
sub2	4	4	1854	6	fairdg
sub2	5	4	2113	6	fairdg
sub2	6	4	2189	6	fairdg
sub2	7	4	2040	6	fairdg
sub2	8	4	1948	6	fairdg
sub2	9	4	2159	6	fairdg
sub2	10	4	2107	6	fairdg
sub2	11	5	1902	5	fairdg
sub2	12	4	1971	6	fairdg
sub2	13	4	2006	6	fairdg
sub2	14	5	1819	5	fairdg
sub2	15	5	2031	5	fairdg
sub2	16	4	1771	6	fairdg
sub2	17	3	1927	7	fairdg
sub2	18	4	1786	6	fairdg
sub2	19	5	1605	5	fairdg
sub2	20	4	1752	6	fairdg
sub2	21	4	2044	6	fairdg
sub2	22	5	1743	5	fairdg
sub2	23	4	2076	6	fairdg
sub2	24	4	1727	6	fairdg
sub2	25	4	1852	6	fairdg
sub2	26	6	1543	4	fairdg
sub2	27	4	1971	6	fairdg
sub2	28	4	1925	6	fairdg
sub2	29	6	1690	4	fairdg
sub2	30	4	1758	6	fairdg
sub2	1	4	3249	6	unfairdg
sub2	2	4	3037	6	unfairdg
sub2	3	4	3032	6	unfairdg
sub2	4	4	3539	6	unfairdg
sub2	5	4	2951	6	unfairdg
sub2	6	4	2947	6	unfairdg
sub2	7	4	2710	6	unfairdg
sub2	8	4	2699	6	unfairdg
sub2	9	4	2719	6	unfairdg
sub2	10	4	2697	6	unfairdg
sub2	11	4	2702	6	unfairdg
sub2	12	4	2304	6	unfairdg
sub2	13	4	2533	6	unfairdg
sub2	14	4	2207	6	unfairdg
sub2	15	4	2411	6	unfairdg
sub2	16	4	2231	6	unfairdg
sub2	17	4	5162	6	unfairdg
sub2	18	4	2494	6	unfairdg
sub2	19	4	2722	6	unfairdg
sub2	20	4	2405	6	unfairdg
sub2	21	4	3410	6	unfairdg
sub2	22	4	2110	6	unfairdg
sub2	23	4	2595	6	unfairdg
sub2	24	4	2214	6	unfairdg
sub2	25	4	2178	6	unfairdg
sub2	26	4	2245	6	unfairdg
sub2	27	4	2633	6	unfairdg
sub2	28	4	2317	6	unfairdg
sub2	29	4	2304	6	unfairdg
sub2	30	4	1875	6	unfairdg
sub20	1	0	480	10	fairdg
sub20	2	0	348	10	fairdg
sub20	3	0	550	10	fairdg
sub20	4	0	298	10	fairdg
sub20	5	0	564	10	fairdg
sub20	6	0	328	10	fairdg
sub20	7	0	668	10	fairdg
sub20	8	0	558	10	fairdg
sub20	9	0	323	10	fairdg
sub20	10	0	462	10	fairdg
sub20	11	0	402	10	fairdg
sub20	12	0	308	10	fairdg
sub20	13	0	256	10	fairdg
sub20	14	0	572	10	fairdg
sub20	15	0	295	10	fairdg
sub20	16	0	379	10	fairdg
sub20	17	0	326	10	fairdg
sub20	18	0	306	10	fairdg
sub20	19	0	325	10	fairdg
sub20	20	0	377	10	fairdg
sub20	21	0	534	10	fairdg
sub20	22	0	384	10	fairdg
sub20	23	0	483	10	fairdg
sub20	24	0	526	10	fairdg
sub20	25	0	482	10	fairdg
sub20	26	0	292	10	fairdg
sub20	27	0	608	10	fairdg
sub20	28	0	276	10	fairdg
sub20	29	0	208	10	fairdg
sub20	30	0	260	10	fairdg
sub20	1	0	688	10	unfairdg
sub20	2	0	683	10	unfairdg
sub20	3	0	895	10	unfairdg
sub20	4	0	898	10	unfairdg
sub20	5	0	550	10	unfairdg
sub20	6	0	449	10	unfairdg
sub20	7	0	564	10	unfairdg
sub20	8	0	575	10	unfairdg
sub20	9	0	378	10	unfairdg
sub20	10	0	414	10	unfairdg
sub20	11	0	401	10	unfairdg
sub20	12	0	301	10	unfairdg
sub20	13	0	280	10	unfairdg
sub20	14	0	259	10	unfairdg
sub20	15	0	695	10	unfairdg
sub20	16	0	762	10	unfairdg
sub20	17	0	309	10	unfairdg
sub20	18	0	504	10	unfairdg
sub20	19	0	292	10	unfairdg
sub20	20	0	481	10	unfairdg
sub20	21	0	516	10	unfairdg
sub20	22	0	255	10	unfairdg
sub20	23	0	394	10	unfairdg
sub20	24	0	335	10	unfairdg
sub20	25	0	297	10	unfairdg
sub20	26	0	533	10	unfairdg
sub20	27	0	506	10	unfairdg
sub20	28	0	270	10	unfairdg
sub20	29	0	321	10	unfairdg
sub20	30	0	285	10	unfairdg
sub21	1	5	1824	5	fairdg
sub21	2	5	2476	5	fairdg
sub21	3	5	1648	5	fairdg
sub21	4	5	1563	5	fairdg
sub21	5	5	1592	5	fairdg
sub21	6	5	1565	5	fairdg
sub21	7	5	1655	5	fairdg
sub21	8	5	1747	5	fairdg
sub21	9	5	1726	5	fairdg
sub21	10	5	1787	5	fairdg
sub21	11	5	1598	5	fairdg
sub21	12	5	1946	5	fairdg
sub21	13	5	1431	5	fairdg
sub21	14	5	1547	5	fairdg
sub21	15	5	1615	5	fairdg
sub21	16	5	1738	5	fairdg
sub21	17	5	1487	5	fairdg
sub21	18	6	1906	4	fairdg
sub21	19	5	1367	5	fairdg
sub21	20	5	1490	5	fairdg
sub21	21	5	1949	5	fairdg
sub21	22	5	1601	5	fairdg
sub21	23	5	1627	5	fairdg
sub21	24	5	1463	5	fairdg
sub21	25	5	1467	5	fairdg
sub21	26	5	1486	5	fairdg
sub21	27	5	1466	5	fairdg
sub21	28	5	2605	5	fairdg
sub21	29	5	1273	5	fairdg
sub21	30	5	1436	5	fairdg
sub21	1	5	1875	5	unfairdg
sub21	2	5	2391	5	unfairdg
sub21	3	5	3146	5	unfairdg
sub21	4	5	1447	5	unfairdg
sub21	5	5	1651	5	unfairdg
sub21	6	5	1885	5	unfairdg
sub21	7	5	1672	5	unfairdg
sub21	8	5	2324	5	unfairdg
sub21	9	5	1738	5	unfairdg
sub21	10	5	2077	5	unfairdg
sub21	11	5	2328	5	unfairdg
sub21	12	5	1956	5	unfairdg
sub21	13	5	1736	5	unfairdg
sub21	14	5	1909	5	unfairdg
sub21	15	5	1799	5	unfairdg
sub21	16	5	1579	5	unfairdg
sub21	17	5	1502	5	unfairdg
sub21	18	5	1626	5	unfairdg
sub21	19	5	2398	5	unfairdg
sub21	20	5	1601	5	unfairdg
sub21	21	5	1780	5	unfairdg
sub21	22	5	1568	5	unfairdg
sub21	23	5	1467	5	unfairdg
sub21	24	5	1734	5	unfairdg
sub21	25	5	1914	5	unfairdg
sub21	26	5	1718	5	unfairdg
sub21	27	5	1856	5	unfairdg
sub21	28	5	2020	5	unfairdg
sub21	29	5	1495	5	unfairdg
sub21	30	5	1515	5	unfairdg
sub22	1	1	1149	9	fairdg
sub22	2	2	1473	8	fairdg
sub22	3	3	4061	7	fairdg
sub22	4	1	1800	9	fairdg
sub22	5	4	2044	6	fairdg
sub22	6	2	2496	8	fairdg
sub22	7	1	1452	9	fairdg
sub22	8	3	2079	7	fairdg
sub22	9	3	2378	7	fairdg
sub22	10	2	1206	8	fairdg
sub22	11	1	1554	9	fairdg
sub22	12	2	1797	8	fairdg
sub22	13	1	1153	9	fairdg
sub22	14	1	1180	9	fairdg
sub22	15	1	1631	9	fairdg
sub22	16	1	2299	9	fairdg
sub22	17	2	1390	8	fairdg
sub22	18	0	1907	10	fairdg
sub22	19	1	1599	9	fairdg
sub22	20	1	1747	9	fairdg
sub22	21	0	503	10	fairdg
sub22	22	1	2466	9	fairdg
sub22	23	5	2901	5	fairdg
sub22	24	2	1593	8	fairdg
sub22	25	2	2133	8	fairdg
sub22	26	1	1848	9	fairdg
sub22	27	0	804	10	fairdg
sub22	28	1	896	9	fairdg
sub22	29	1	1005	9	fairdg
sub22	30	1	1561	9	fairdg
sub22	1	1	1895	9	unfairdg
sub22	2	0	563	10	unfairdg
sub22	3	3	2838	7	unfairdg
sub22	4	2	3491	8	unfairdg
sub22	5	5	4454	5	unfairdg
sub22	6	3	4050	7	unfairdg
sub22	7	1	2198	9	unfairdg
sub22	8	4	3073	6	unfairdg
sub22	9	1	2132	9	unfairdg
sub22	10	2	2216	8	unfairdg
sub22	11	1	2643	9	unfairdg
sub22	12	0	2711	10	unfairdg
sub22	13	1	2098	9	unfairdg
sub22	14	2	2238	8	unfairdg
sub22	15	1	2241	9	unfairdg
sub22	16	2	2422	8	unfairdg
sub22	17	1	2561	9	unfairdg
sub22	18	1	1983	9	unfairdg
sub22	19	1	1417	9	unfairdg
sub22	20	2	2308	8	unfairdg
sub22	21	1	1594	9	unfairdg
sub22	22	1	1396	9	unfairdg
sub22	23	2	2856	8	unfairdg
sub22	24	1	1308	9	unfairdg
sub22	25	3	2479	7	unfairdg
sub22	26	0	1835	10	unfairdg
sub22	27	3	1870	7	unfairdg
sub22	28	1	1442	9	unfairdg
sub22	29	5	3270	5	unfairdg
sub22	30	3	2194	7	unfairdg
sub23	1	4	1882	6	fairdg
sub23	2	5	1957	5	fairdg
sub23	3	5	1961	5	fairdg
sub23	4	4	1836	6	fairdg
sub23	5	5	1976	5	fairdg
sub23	6	5	2148	5	fairdg
sub23	7	4	1710	6	fairdg
sub23	8	4	1554	6	fairdg
sub23	9	4	1934	6	fairdg
sub23	10	5	2025	5	fairdg
sub23	11	4	1549	6	fairdg
sub23	12	5	1920	5	fairdg
sub23	13	4	1845	6	fairdg
sub23	14	5	2233	5	fairdg
sub23	15	5	2092	5	fairdg
sub23	16	5	2024	5	fairdg
sub23	17	4	1899	6	fairdg
sub23	18	4	2039	6	fairdg
sub23	19	4	3066	6	fairdg
sub23	20	4	2309	6	fairdg
sub23	21	5	2505	5	fairdg
sub23	22	4	1621	6	fairdg
sub23	23	5	1872	5	fairdg
sub23	24	5	1845	5	fairdg
sub23	25	5	2297	5	fairdg
sub23	26	4	1475	6	fairdg
sub23	27	4	1408	6	fairdg
sub23	28	5	1860	5	fairdg
sub23	29	4	1656	6	fairdg
sub23	30	4	1692	6	fairdg
sub23	1	4	2161	6	unfairdg
sub23	2	3	1653	7	unfairdg
sub23	3	5	1897	5	unfairdg
sub23	4	3	1557	7	unfairdg
sub23	5	4	1849	6	unfairdg
sub23	6	5	2196	5	unfairdg
sub23	7	4	2169	6	unfairdg
sub23	8	4	2341	6	unfairdg
sub23	9	5	2081	5	unfairdg
sub23	10	3	1771	7	unfairdg
sub23	11	5	2239	5	unfairdg
sub23	12	4	2387	6	unfairdg
sub23	13	3	1678	7	unfairdg
sub23	14	5	2187	5	unfairdg
sub23	15	4	1751	6	unfairdg
sub23	16	5	1986	5	unfairdg
sub23	17	4	1710	6	unfairdg
sub23	18	5	2251	5	unfairdg
sub23	19	4	1749	6	unfairdg
sub23	20	4	2264	6	unfairdg
sub23	21	3	1516	7	unfairdg
sub23	22	5	2158	5	unfairdg
sub23	23	4	1634	6	unfairdg
sub23	24	5	2045	5	unfairdg
sub23	25	4	1720	6	unfairdg
sub23	26	3	1701	7	unfairdg
sub23	27	4	1744	6	unfairdg
sub23	28	4	1675	6	unfairdg
sub23	29	3	1631	7	unfairdg
sub23	30	4	1762	6	unfairdg
sub24	1	4	1771	6	fairdg
sub24	2	4	1870	6	fairdg
sub24	3	5	2538	5	fairdg
sub24	4	0	630	10	fairdg
sub24	5	4	1833	6	fairdg
sub24	6	4	1684	6	fairdg
sub24	7	5	1631	5	fairdg
sub24	8	4	1657	6	fairdg
sub24	9	0	797	10	fairdg
sub24	10	5	1785	5	fairdg
sub24	11	4	1476	6	fairdg
sub24	12	5	1584	5	fairdg
sub24	13	0	1035	10	fairdg
sub24	14	4	1406	6	fairdg
sub24	15	4	1817	6	fairdg
sub24	16	5	1540	5	fairdg
sub24	17	4	1472	6	fairdg
sub24	18	0	651	10	fairdg
sub24	19	4	1624	6	fairdg
sub24	20	4	2052	6	fairdg
sub24	21	5	2086	5	fairdg
sub24	22	4	2249	6	fairdg
sub24	23	4	1645	6	fairdg
sub24	24	5	1879	5	fairdg
sub24	25	0	468	10	fairdg
sub24	26	5	1792	5	fairdg
sub24	27	4	1883	6	fairdg
sub24	28	0	942	10	fairdg
sub24	29	4	2130	6	fairdg
sub24	30	4	2254	6	fairdg
sub24	1	0	2242	10	unfairdg
sub24	2	4	1742	6	unfairdg
sub24	3	4	1682	6	unfairdg
sub24	4	0	670	10	unfairdg
sub24	5	5	1681	5	unfairdg
sub24	6	4	1685	6	unfairdg
sub24	7	5	1775	5	unfairdg
sub24	8	0	620	10	unfairdg
sub24	9	3	1328	7	unfairdg
sub24	10	4	1802	6	unfairdg
sub24	11	0	894	10	unfairdg
sub24	12	4	1899	6	unfairdg
sub24	13	0	638	10	unfairdg
sub24	14	5	1721	5	unfairdg
sub24	15	3	1221	7	unfairdg
sub24	16	4	1520	6	unfairdg
sub24	17	5	2012	5	unfairdg
sub24	18	0	529	10	unfairdg
sub24	19	4	1340	6	unfairdg
sub24	20	4	2016	6	unfairdg
sub24	21	0	699	10	unfairdg
sub24	22	5	1614	5	unfairdg
sub24	23	4	1713	6	unfairdg
sub24	24	3	1334	7	unfairdg
sub24	25	0	489	10	unfairdg
sub24	26	5	1844	5	unfairdg
sub24	27	4	2024	6	unfairdg
sub24	28	4	2637	6	unfairdg
sub24	29	0	400	10	unfairdg
sub24	30	4	2043	6	unfairdg
sub25	1	5	3031	5	fairdg
sub25	2	3	2539	7	fairdg
sub25	3	7	3047	3	fairdg
sub25	4	4	2219	6	fairdg
sub25	5	5	2158	5	fairdg
sub25	6	6	1938	4	fairdg
sub25	7	5	2566	5	fairdg
sub25	8	4	1529	6	fairdg
sub25	9	7	2325	3	fairdg
sub25	10	10	2952	0	fairdg
sub25	11	9	2932	1	fairdg
sub25	12	5	2080	5	fairdg
sub25	13	6	2787	4	fairdg
sub25	14	5	1824	5	fairdg
sub25	15	8	4404	2	fairdg
sub25	16	5	1895	5	fairdg
sub25	17	10	3363	0	fairdg
sub25	18	5	2111	5	fairdg
sub25	19	6	2266	4	fairdg
sub25	20	7	3326	3	fairdg
sub25	21	9	2986	1	fairdg
sub25	22	10	3548	0	fairdg
sub25	23	5	2297	5	fairdg
sub25	24	6	2093	4	fairdg
sub25	25	7	2744	3	fairdg
sub25	26	5	2637	5	fairdg
sub25	27	5	1921	5	fairdg
sub25	28	5	2517	5	fairdg
sub25	29	5	2568	5	fairdg
sub25	30	7	3267	3	fairdg
sub25	1	8	3368	2	unfairdg
sub25	2	8	2995	2	unfairdg
sub25	3	5	3039	5	unfairdg
sub25	4	5	2082	5	unfairdg
sub25	5	7	3085	3	unfairdg
sub25	6	8	2769	2	unfairdg
sub25	7	5	2171	5	unfairdg
sub25	8	5	2335	5	unfairdg
sub25	9	5	2211	5	unfairdg
sub25	10	7	2758	3	unfairdg
sub25	11	6	2642	4	unfairdg
sub25	12	6	2837	4	unfairdg
sub25	13	5	2505	5	unfairdg
sub25	14	6	2653	4	unfairdg
sub25	15	5	2688	5	unfairdg
sub25	16	5	3132	5	unfairdg
sub25	17	5	2903	5	unfairdg
sub25	18	5	2306	5	unfairdg
sub25	19	5	2469	5	unfairdg
sub25	20	5	2408	5	unfairdg
sub25	21	5	2884	5	unfairdg
sub25	22	6	2983	4	unfairdg
sub25	23	7	3443	3	unfairdg
sub25	24	10	3855	0	unfairdg
sub25	25	5	2218	5	unfairdg
sub25	26	6	2678	4	unfairdg
sub25	27	6	3051	4	unfairdg
sub25	28	5	2558	5	unfairdg
sub25	29	5	2609	5	unfairdg
sub25	30	6	3125	4	unfairdg
sub26	1	3	1948	7	fairdg
sub26	2	2	1919	8	fairdg
sub26	3	4	1563	6	fairdg
sub26	4	5	1830	5	fairdg
sub26	5	3	1539	7	fairdg
sub26	6	3	1206	7	fairdg
sub26	7	4	1540	6	fairdg
sub26	8	3	5591	7	fairdg
sub26	9	3	2907	7	fairdg
sub26	10	4	2446	6	fairdg
sub26	11	4	1883	6	fairdg
sub26	12	4	1893	6	fairdg
sub26	13	3	1618	7	fairdg
sub26	14	2	1572	8	fairdg
sub26	15	4	2968	6	fairdg
sub26	16	10	2539	0	fairdg
sub26	17	1	960	9	fairdg
sub26	18	2	1396	8	fairdg
sub26	19	4	2215	6	fairdg
sub26	20	3	2331	7	fairdg
sub26	21	0	1183	10	fairdg
sub26	22	4	2075	6	fairdg
sub26	23	4	1975	6	fairdg
sub26	24	5	3995	5	fairdg
sub26	25	3	2119	7	fairdg
sub26	26	2	1546	8	fairdg
sub26	27	2	1590	8	fairdg
sub26	28	2	2059	8	fairdg
sub26	29	4	2504	6	fairdg
sub26	30	3	5356	7	fairdg
sub26	1	3	1336	7	unfairdg
sub26	2	2	1146	8	unfairdg
sub26	3	4	1815	6	unfairdg
sub26	4	2	1041	8	unfairdg
sub26	5	4	1182	6	unfairdg
sub26	6	3	1216	7	unfairdg
sub26	7	3	1228	7	unfairdg
sub26	8	4	1607	6	unfairdg
sub26	9	3	1579	7	unfairdg
sub26	10	3	1447	7	unfairdg
sub26	11	3	1810	7	unfairdg
sub26	12	3	1350	7	unfairdg
sub26	13	4	2001	6	unfairdg
sub26	14	3	1388	7	unfairdg
sub26	15	4	2432	6	unfairdg
sub26	16	5	2148	5	unfairdg
sub26	17	3	2998	7	unfairdg
sub26	18	4	1330	6	unfairdg
sub26	19	3	1405	7	unfairdg
sub26	20	4	1338	6	unfairdg
sub26	21	2	1398	8	unfairdg
sub26	22	3	1513	7	unfairdg
sub26	23	3	981	7	unfairdg
sub26	24	3	1208	7	unfairdg
sub26	25	4	1364	6	unfairdg
sub26	26	4	1431	6	unfairdg
sub26	27	3	1354	7	unfairdg
sub26	28	1	765	9	unfairdg
sub26	29	2	889	8	unfairdg
sub26	30	3	1204	7	unfairdg
sub27	1	1	1020	9	fairdg
sub27	2	3	1671	7	fairdg
sub27	3	2	2779	8	fairdg
sub27	4	1	735	9	fairdg
sub27	5	3	1297	7	fairdg
sub27	6	2	1189	8	fairdg
sub27	7	3	2737	7	fairdg
sub27	8	2	1181	8	fairdg
sub27	9	4	2032	6	fairdg
sub27	10	2	1412	8	fairdg
sub27	11	2	1607	8	fairdg
sub27	12	1	947	9	fairdg
sub27	13	2	1214	8	fairdg
sub27	14	3	1602	7	fairdg
sub27	15	2	1101	8	fairdg
sub27	16	1	825	9	fairdg
sub27	17	3	1485	7	fairdg
sub27	18	2	1017	8	fairdg
sub27	19	4	2780	6	fairdg
sub27	20	3	2151	7	fairdg
sub27	21	2	1146	8	fairdg
sub27	22	2	1270	8	fairdg
sub27	23	3	1794	7	fairdg
sub27	24	2	1157	8	fairdg
sub27	25	3	2211	7	fairdg
sub27	26	2	1782	8	fairdg
sub27	27	4	2010	6	fairdg
sub27	28	2	1030	8	fairdg
sub27	29	4	1907	6	fairdg
sub27	30	4	1542	6	fairdg
sub27	1	1	922	9	unfairdg
sub27	2	4	1718	6	unfairdg
sub27	3	2	1553	8	unfairdg
sub27	4	3	1620	7	unfairdg
sub27	5	4	1840	6	unfairdg
sub27	6	2	1012	8	unfairdg
sub27	7	2	1159	8	unfairdg
sub27	8	3	1307	7	unfairdg
sub27	9	1	1071	9	unfairdg
sub27	10	4	1931	6	unfairdg
sub27	11	1	630	9	unfairdg
sub27	12	2	1043	8	unfairdg
sub27	13	3	1502	7	unfairdg
sub27	14	2	1145	8	unfairdg
sub27	15	3	1389	7	unfairdg
sub27	16	3	1352	7	unfairdg
sub27	17	3	1132	7	unfairdg
sub27	18	4	1551	6	unfairdg
sub27	19	2	1186	8	unfairdg
sub27	20	3	1156	7	unfairdg
sub27	21	4	1625	6	unfairdg
sub27	22	3	1404	7	unfairdg
sub27	23	2	1016	8	unfairdg
sub27	24	3	3156	7	unfairdg
sub27	25	4	1400	6	unfairdg
sub27	26	2	1050	8	unfairdg
sub27	27	3	1229	7	unfairdg
sub27	28	2	913	8	unfairdg
sub27	29	5	1797	5	unfairdg
sub27	30	3	1057	7	unfairdg
sub28	1	4	3020	6	fairdg
sub28	2	3	2599	7	fairdg
sub28	3	5	3282	5	fairdg
sub28	4	6	2516	4	fairdg
sub28	5	4	2176	6	fairdg
sub28	6	5	2699	5	fairdg
sub28	7	5	2839	5	fairdg
sub28	8	5	2682	5	fairdg
sub28	9	2	2775	8	fairdg
sub28	10	3	1730	7	fairdg
sub28	11	5	2374	5	fairdg
sub28	12	4	1401	6	fairdg
sub28	13	5	2037	5	fairdg
sub28	14	4	1520	6	fairdg
sub28	15	4	2011	6	fairdg
sub28	16	5	1847	5	fairdg
sub28	17	0	698	10	fairdg
sub28	18	5	1869	5	fairdg
sub28	19	5	1792	5	fairdg
sub28	20	6	2029	4	fairdg
sub28	21	5	2328	5	fairdg
sub28	22	5	1957	5	fairdg
sub28	23	4	1728	6	fairdg
sub28	24	5	1917	5	fairdg
sub28	25	2	1872	8	fairdg
sub28	26	5	1700	5	fairdg
sub28	27	4	1791	6	fairdg
sub28	28	5	2308	5	fairdg
sub28	29	6	3280	4	fairdg
sub28	30	5	1844	5	fairdg
sub28	1	0	1027	10	unfairdg
sub28	2	3	1767	7	unfairdg
sub28	3	5	1770	5	unfairdg
sub28	4	4	1470	6	unfairdg
sub28	5	5	1912	5	unfairdg
sub28	6	4	1508	6	unfairdg
sub28	7	3	1224	7	unfairdg
sub28	8	2	1188	8	unfairdg
sub28	9	4	1503	6	unfairdg
sub28	10	5	1771	5	unfairdg
sub28	11	4	1423	6	unfairdg
sub28	12	4	1331	6	unfairdg
sub28	13	3	1254	7	unfairdg
sub28	14	5	2049	5	unfairdg
sub28	15	5	1789	5	unfairdg
sub28	16	5	2112	5	unfairdg
sub28	17	4	1364	6	unfairdg
sub28	18	5	1439	5	unfairdg
sub28	19	4	1692	6	unfairdg
sub28	20	1	1383	9	unfairdg
sub28	21	5	1756	5	unfairdg
sub28	22	5	1839	5	unfairdg
sub28	23	4	2116	6	unfairdg
sub28	24	5	1712	5	unfairdg
sub28	25	4	1388	6	unfairdg
sub28	26	3	1015	7	unfairdg
sub28	27	4	1355	6	unfairdg
sub28	28	5	1446	5	unfairdg
sub28	29	5	1585	5	unfairdg
sub28	30	4	1541	6	unfairdg
sub29	1	4	7351	6	fairdg
sub29	2	5	1825	5	fairdg
sub29	3	7	2349	3	fairdg
sub29	4	4	1336	6	fairdg
sub29	5	5	1557	5	fairdg
sub29	6	5	1912	5	fairdg
sub29	7	6	1870	4	fairdg
sub29	8	4	1616	6	fairdg
sub29	9	7	2787	3	fairdg
sub29	10	6	1943	4	fairdg
sub29	11	6	1876	4	fairdg
sub29	12	4	2511	6	fairdg
sub29	13	5	1851	5	fairdg
sub29	14	4	1518	6	fairdg
sub29	15	6	1864	4	fairdg
sub29	16	6	1931	4	fairdg
sub29	17	6	1694	4	fairdg
sub29	18	5	1603	5	fairdg
sub29	19	6	1679	4	fairdg
sub29	20	5	1555	5	fairdg
sub29	21	5	1486	5	fairdg
sub29	22	4	1754	6	fairdg
sub29	23	6	2398	4	fairdg
sub29	24	4	1953	6	fairdg
sub29	25	5	1804	5	fairdg
sub29	26	6	1968	4	fairdg
sub29	27	5	2331	5	fairdg
sub29	28	4	2175	6	fairdg
sub29	29	5	1954	5	fairdg
sub29	30	5	2558	5	fairdg
sub29	1	6	3916	4	unfairdg
sub29	2	5	2399	5	unfairdg
sub29	3	5	1706	5	unfairdg
sub29	4	6	1822	4	unfairdg
sub29	5	6	1642	4	unfairdg
sub29	6	5	1646	5	unfairdg
sub29	7	6	1810	4	unfairdg
sub29	8	4	1918	6	unfairdg
sub29	9	5	1457	5	unfairdg
sub29	10	6	2604	4	unfairdg
sub29	11	5	1577	5	unfairdg
sub29	12	7	2084	3	unfairdg
sub29	13	4	2791	6	unfairdg
sub29	14	6	1611	4	unfairdg
sub29	15	5	1431	5	unfairdg
sub29	16	8	2058	2	unfairdg
sub29	17	5	1526	5	unfairdg
sub29	18	4	1314	6	unfairdg
sub29	19	5	1510	5	unfairdg
sub29	20	6	1505	4	unfairdg
sub29	21	4	1197	6	unfairdg
sub29	22	6	2521	4	unfairdg
sub29	23	4	2686	6	unfairdg
sub29	24	5	1568	5	unfairdg
sub29	25	4	1301	6	unfairdg
sub29	26	6	1624	4	unfairdg
sub29	27	5	1427	5	unfairdg
sub29	28	4	1431	6	unfairdg
sub29	29	6	1850	4	unfairdg
sub29	30	5	1462	5	unfairdg
sub3	1	5	2085	5	fairdg
sub3	2	4	2352	6	fairdg
sub3	3	5	2645	5	fairdg
sub3	4	4	2504	6	fairdg
sub3	5	5	2740	5	fairdg
sub3	6	4	2367	6	fairdg
sub3	7	3	2700	7	fairdg
sub3	8	4	2743	6	fairdg
sub3	9	4	3035	6	fairdg
sub3	10	5	3765	5	fairdg
sub3	11	4	2113	6	fairdg
sub3	12	3	2668	7	fairdg
sub3	13	4	2600	6	fairdg
sub3	14	4	2467	6	fairdg
sub3	15	4	2456	6	fairdg
sub3	16	3	3579	7	fairdg
sub3	17	1	2495	9	fairdg
sub3	18	1	2483	9	fairdg
sub3	19	1	3405	9	fairdg
sub3	20	1	2977	9	fairdg
sub3	21	3	2244	7	fairdg
sub3	22	4	2400	6	fairdg
sub3	23	5	1763	5	fairdg
sub3	24	5	2223	5	fairdg
sub3	25	4	2242	6	fairdg
sub3	26	3	4374	7	fairdg
sub3	27	4	3642	6	fairdg
sub3	28	2	2814	8	fairdg
sub3	29	4	2913	6	fairdg
sub3	30	5	2821	5	fairdg
sub3	1	5	2515	5	unfairdg
sub3	2	4	3631	6	unfairdg
sub3	3	4	2377	6	unfairdg
sub3	4	3	2773	7	unfairdg
sub3	5	3	2584	7	unfairdg
sub3	6	3	3060	7	unfairdg
sub3	7	3	2743	7	unfairdg
sub3	8	4	2707	6	unfairdg
sub3	9	4	4631	6	unfairdg
sub3	10	2	2738	8	unfairdg
sub3	11	4	3253	6	unfairdg
sub3	12	4	2216	6	unfairdg
sub3	13	3	2731	7	unfairdg
sub3	14	3	2519	7	unfairdg
sub3	15	3	2547	7	unfairdg
sub3	16	3	2774	7	unfairdg
sub3	17	3	2386	7	unfairdg
sub3	18	3	4468	7	unfairdg
sub3	19	3	3144	7	unfairdg
sub3	20	4	2371	6	unfairdg
sub3	21	4	3167	6	unfairdg
sub3	22	2	2777	8	unfairdg
sub3	23	1	3525	9	unfairdg
sub3	24	1	3600	9	unfairdg
sub3	25	2	2893	8	unfairdg
sub3	26	2	2633	8	unfairdg
sub3	27	2	2852	8	unfairdg
sub3	28	2	2998	8	unfairdg
sub3	29	2	2898	8	unfairdg
sub3	30	3	2916	7	unfairdg
sub30	1	5	1889	5	fairdg
sub30	2	4	2118	6	fairdg
sub30	3	5	1825	5	fairdg
sub30	4	4	1301	6	fairdg
sub30	5	4	1224	6	fairdg
sub30	6	4	1404	6	fairdg
sub30	7	4	1368	6	fairdg
sub30	8	5	1508	5	fairdg
sub30	9	4	1191	6	fairdg
sub30	10	5	1508	5	fairdg
sub30	11	4	1487	6	fairdg
sub30	12	5	1515	5	fairdg
sub30	13	4	1319	6	fairdg
sub30	14	4	1346	6	fairdg
sub30	15	5	1566	5	fairdg
sub30	16	4	1601	6	fairdg
sub30	17	4	1524	6	fairdg
sub30	18	5	1312	5	fairdg
sub30	19	5	1532	5	fairdg
sub30	20	4	1486	6	fairdg
sub30	21	5	2339	5	fairdg
sub30	22	4	1126	6	fairdg
sub30	23	5	2162	5	fairdg
sub30	24	5	1558	5	fairdg
sub30	25	4	1178	6	fairdg
sub30	26	5	1461	5	fairdg
sub30	27	4	1642	6	fairdg
sub30	28	5	1917	5	fairdg
sub30	29	5	1464	5	fairdg
sub30	30	5	1796	5	fairdg
sub30	1	5	2173	5	unfairdg
sub30	2	5	1353	5	unfairdg
sub30	3	5	1540	5	unfairdg
sub30	4	5	1472	5	unfairdg
sub30	5	5	1820	5	unfairdg
sub30	6	5	1361	5	unfairdg
sub30	7	5	1548	5	unfairdg
sub30	8	5	1535	5	unfairdg
sub30	9	5	1474	5	unfairdg
sub30	10	5	1606	5	unfairdg
sub30	11	5	1986	5	unfairdg
sub30	12	5	1765	5	unfairdg
sub30	13	5	1489	5	unfairdg
sub30	14	5	1660	5	unfairdg
sub30	15	5	1432	5	unfairdg
sub30	16	5	1571	5	unfairdg
sub30	17	5	1543	5	unfairdg
sub30	18	5	1883	5	unfairdg
sub30	19	5	1398	5	unfairdg
sub30	20	5	1585	5	unfairdg
sub30	21	5	1285	5	unfairdg
sub30	22	5	1855	5	unfairdg
sub30	23	5	1259	5	unfairdg
sub30	24	5	1847	5	unfairdg
sub30	25	5	1579	5	unfairdg
sub30	26	5	1254	5	unfairdg
sub30	27	5	1569	5	unfairdg
sub30	28	5	1316	5	unfairdg
sub30	29	5	1375	5	unfairdg
sub30	30	5	1267	5	unfairdg
sub31	1	5	2778	5	fairdg
sub31	2	5	2997	5	fairdg
sub31	3	3	1681	7	fairdg
sub31	4	1	948	9	fairdg
sub31	5	3	1608	7	fairdg
sub31	6	3	1428	7	fairdg
sub31	7	4	1441	6	fairdg
sub31	8	4	1645	6	fairdg
sub31	9	2	1169	8	fairdg
sub31	10	3	1483	7	fairdg
sub31	11	6	1886	4	fairdg
sub31	12	5	1897	5	fairdg
sub31	13	5	1916	5	fairdg
sub31	14	4	1648	6	fairdg
sub31	15	4	1563	6	fairdg
sub31	16	4	1568	6	fairdg
sub31	17	4	1786	6	fairdg
sub31	18	5	1558	5	fairdg
sub31	19	4	1409	6	fairdg
sub31	20	5	1909	5	fairdg
sub31	21	5	1720	5	fairdg
sub31	22	5	1836	5	fairdg
sub31	23	5	1831	5	fairdg
sub31	24	5	1867	5	fairdg
sub31	25	5	1654	5	fairdg
sub31	26	5	1787	5	fairdg
sub31	27	2	1063	8	fairdg
sub31	28	2	1378	8	fairdg
sub31	29	2	1166	8	fairdg
sub31	30	2	1722	8	fairdg
sub31	1	1	825	9	unfairdg
sub31	2	1	756	9	unfairdg
sub31	3	1	872	9	unfairdg
sub31	4	1	756	9	unfairdg
sub31	5	2	1207	8	unfairdg
sub31	6	4	1627	6	unfairdg
sub31	7	2	942	8	unfairdg
sub31	8	2	1082	8	unfairdg
sub31	9	2	1069	8	unfairdg
sub31	10	2	1009	8	unfairdg
sub31	11	3	1276	7	unfairdg
sub31	12	3	1216	7	unfairdg
sub31	13	3	1203	7	unfairdg
sub31	14	2	1071	8	unfairdg
sub31	15	2	1034	8	unfairdg
sub31	16	3	1358	7	unfairdg
sub31	17	2	929	8	unfairdg
sub31	18	2	1197	8	unfairdg
sub31	19	4	1953	6	unfairdg
sub31	20	5	1925	5	unfairdg
sub31	21	4	1897	6	unfairdg
sub31	22	3	1076	7	unfairdg
sub31	23	5	2416	5	unfairdg
sub31	24	5	2307	5	unfairdg
sub31	25	3	1151	7	unfairdg
sub31	26	3	1642	7	unfairdg
sub31	27	5	1822	5	unfairdg
sub31	28	5	1745	5	unfairdg
sub31	29	5	1781	5	unfairdg
sub31	30	5	1688	5	unfairdg
sub32	1	4	3152	6	fairdg
sub32	2	5	2827	5	fairdg
sub32	3	4	3751	6	fairdg
sub32	4	5	4506	5	fairdg
sub32	5	3	2839	7	fairdg
sub32	6	3	2578	7	fairdg
sub32	7	2	4103	8	fairdg
sub32	8	3	2314	7	fairdg
sub32	9	4	2894	6	fairdg
sub32	10	3	2658	7	fairdg
sub32	11	3	2134	7	fairdg
sub32	12	4	2584	6	fairdg
sub32	13	5	4556	5	fairdg
sub32	14	4	3720	6	fairdg
sub32	15	3	3804	7	fairdg
sub32	16	3	3104	7	fairdg
sub32	17	2	2083	8	fairdg
sub32	18	1	2087	9	fairdg
sub32	19	4	2834	6	fairdg
sub32	20	5	3350	5	fairdg
sub32	21	3	2113	7	fairdg
sub32	22	4	3198	6	fairdg
sub32	23	3	2577	7	fairdg
sub32	24	4	2118	6	fairdg
sub32	25	4	3722	6	fairdg
sub32	26	3	3166	7	fairdg
sub32	27	4	2593	6	fairdg
sub32	28	5	3293	5	fairdg
sub32	29	3	2770	7	fairdg
sub32	30	5	2693	5	fairdg
sub32	1	5	4406	5	unfairdg
sub32	2	4	2586	6	unfairdg
sub32	3	3	2149	7	unfairdg
sub32	4	2	1601	8	unfairdg
sub32	5	4	2956	6	unfairdg
sub32	6	3	2464	7	unfairdg
sub32	7	3	2332	7	unfairdg
sub32	8	4	3239	6	unfairdg
sub32	9	5	3131	5	unfairdg
sub32	10	4	2711	6	unfairdg
sub32	11	3	2610	7	unfairdg
sub32	12	4	1910	6	unfairdg
sub32	13	2	1513	8	unfairdg
sub32	14	1	1965	9	unfairdg
sub32	15	3	1799	7	unfairdg
sub32	16	3	3835	7	unfairdg
sub32	17	4	2509	6	unfairdg
sub32	18	5	3817	5	unfairdg
sub32	19	4	2844	6	unfairdg
sub32	20	3	3080	7	unfairdg
sub32	21	5	2796	5	unfairdg
sub32	22	4	2553	6	unfairdg
sub32	23	3	2971	7	unfairdg
sub32	24	3	1943	7	unfairdg
sub32	25	4	7179	6	unfairdg
sub32	26	3	2775	7	unfairdg
sub32	27	4	2235	6	unfairdg
sub32	28	5	3166	5	unfairdg
sub32	29	3	2129	7	unfairdg
sub32	30	4	3117	6	unfairdg
sub33	1	2	3956	8	fairdg
sub33	2	1	3960	9	fairdg
sub33	3	2	4564	8	fairdg
sub33	4	2	4561	8	fairdg
sub33	5	2	4629	8	fairdg
sub33	6	2	5802	8	fairdg
sub33	7	1	4637	9	fairdg
sub33	8	2	4091	8	fairdg
sub33	9	1	4150	9	fairdg
sub33	10	2	5802	8	fairdg
sub33	11	2	4581	8	fairdg
sub33	12	2	5451	8	fairdg
sub33	13	1	4894	9	fairdg
sub33	14	1	6771	9	fairdg
sub33	15	2	5176	8	fairdg
sub33	16	1	3469	9	fairdg
sub33	17	1	5537	9	fairdg
sub33	18	2	4502	8	fairdg
sub33	19	1	3881	9	fairdg
sub33	20	2	4070	8	fairdg
sub33	21	0	4090	10	fairdg
sub33	22	2	4983	8	fairdg
sub33	23	2	5451	8	fairdg
sub33	24	1	3687	9	fairdg
sub33	25	1	4404	9	fairdg
sub33	26	1	3521	9	fairdg
sub33	27	2	4590	8	fairdg
sub33	28	2	3859	8	fairdg
sub33	29	2	5224	8	fairdg
sub33	30	2	5076	8	fairdg
sub33	1	2	3904	8	unfairdg
sub33	2	2	5515	8	unfairdg
sub33	3	1	4992	9	unfairdg
sub33	4	2	4803	8	unfairdg
sub33	5	1	4271	9	unfairdg
sub33	6	2	4090	8	unfairdg
sub33	7	1	5175	9	unfairdg
sub33	8	3	3306	7	unfairdg
sub33	9	2	4254	8	unfairdg
sub33	10	2	4266	8	unfairdg
sub33	11	1	3469	9	unfairdg
sub33	12	2	5049	8	unfairdg
sub33	13	1	5532	9	unfairdg
sub33	14	3	4119	7	unfairdg
sub33	15	2	4106	8	unfairdg
sub33	16	1	3718	9	unfairdg
sub33	17	2	5049	8	unfairdg
sub33	18	1	4900	9	unfairdg
sub33	19	2	3863	8	unfairdg
sub33	20	3	5835	7	unfairdg
sub33	21	2	3862	8	unfairdg
sub33	22	2	4363	8	unfairdg
sub33	23	2	2991	8	unfairdg
sub33	24	1	3579	9	unfairdg
sub33	25	2	4414	8	unfairdg
sub33	26	1	4275	9	unfairdg
sub33	27	2	4142	8	unfairdg
sub33	28	2	3122	8	unfairdg
sub33	29	1	4765	9	unfairdg
sub33	30	1	3873	9	unfairdg
sub34	1	2	5542	8	fairdg
sub34	2	0	2322	10	fairdg
sub34	3	4	2911	6	fairdg
sub34	4	2	4907	8	fairdg
sub34	5	6	3376	4	fairdg
sub34	6	0	667	10	fairdg
sub34	7	4	3007	6	fairdg
sub34	8	7	1835	3	fairdg
sub34	9	0	1974	10	fairdg
sub34	10	1	771	9	fairdg
sub34	11	4	2310	6	fairdg
sub34	12	4	3042	6	fairdg
sub34	13	3	4007	7	fairdg
sub34	14	5	2123	5	fairdg
sub34	15	2	3006	8	fairdg
sub34	16	3	1947	7	fairdg
sub34	17	5	2710	5	fairdg
sub34	18	4	2834	6	fairdg
sub34	19	2	3885	8	fairdg
sub34	20	4	3193	6	fairdg
sub34	21	1	1628	9	fairdg
sub34	22	2	3185	8	fairdg
sub34	23	2	3275	8	fairdg
sub34	24	3	1696	7	fairdg
sub34	25	4	2547	6	fairdg
sub34	26	4	2895	6	fairdg
sub34	27	5	2698	5	fairdg
sub34	28	2	1350	8	fairdg
sub34	29	3	5408	7	fairdg
sub34	30	5	2228	5	fairdg
sub34	1	1	1698	9	unfairdg
sub34	2	3	999	7	unfairdg
sub34	3	3	1466	7	unfairdg
sub34	4	1	1085	9	unfairdg
sub34	5	3	1000	7	unfairdg
sub34	6	4	1284	6	unfairdg
sub34	7	5	1607	5	unfairdg
sub34	8	5	1699	5	unfairdg
sub34	9	5	1869	5	unfairdg
sub34	10	2	961	8	unfairdg
sub34	11	2	1220	8	unfairdg
sub34	12	0	616	10	unfairdg
sub34	13	10	619	0	unfairdg
sub34	14	4	2510	6	unfairdg
sub34	15	2	1753	8	unfairdg
sub34	16	2	1077	8	unfairdg
sub34	17	1	1289	9	unfairdg
sub34	18	2	1293	8	unfairdg
sub34	19	6	1706	4	unfairdg
sub34	20	2	1677	8	unfairdg
sub34	21	10	347	0	unfairdg
sub34	22	3	1222	7	unfairdg
sub34	23	2	962	8	unfairdg
sub34	24	9	645	1	unfairdg
sub34	25	2	874	8	unfairdg
sub34	26	3	1069	7	unfairdg
sub34	27	3	1089	7	unfairdg
sub34	28	2	5093	8	unfairdg
sub34	29	3	6522	7	unfairdg
sub34	30	4	1669	6	unfairdg
sub35	1	2	1335	8	fairdg
sub35	2	3	1867	7	fairdg
sub35	3	2	1583	8	fairdg
sub35	4	4	2012	6	fairdg
sub35	5	5	1768	5	fairdg
sub35	6	3	1685	7	fairdg
sub35	7	1	1193	9	fairdg
sub35	8	3	1806	7	fairdg
sub35	9	4	1721	6	fairdg
sub35	10	5	1855	5	fairdg
sub35	11	2	1443	8	fairdg
sub35	12	3	1696	7	fairdg
sub35	13	4	1661	6	fairdg
sub35	14	3	1698	7	fairdg
sub35	15	4	2006	6	fairdg
sub35	16	1	1339	9	fairdg
sub35	17	3	1671	7	fairdg
sub35	18	5	2156	5	fairdg
sub35	19	3	1754	7	fairdg
sub35	20	2	1301	8	fairdg
sub35	21	5	1706	5	fairdg
sub35	22	2	1341	8	fairdg
sub35	23	2	1355	8	fairdg
sub35	24	2	1342	8	fairdg
sub35	25	3	1731	7	fairdg
sub35	26	2	1727	8	fairdg
sub35	27	5	2077	5	fairdg
sub35	28	1	1265	9	fairdg
sub35	29	5	3037	5	fairdg
sub35	30	4	2416	6	fairdg
sub35	1	2	1973	8	unfairdg
sub35	2	1	2129	9	unfairdg
sub35	3	1	1421	9	unfairdg
sub35	4	2	1736	8	unfairdg
sub35	5	3	1588	7	unfairdg
sub35	6	4	1927	6	unfairdg
sub35	7	3	1860	7	unfairdg
sub35	8	3	1879	7	unfairdg
sub35	9	3	1763	7	unfairdg
sub35	10	2	1543	8	unfairdg
sub35	11	3	1610	7	unfairdg
sub35	12	2	1486	8	unfairdg
sub35	13	3	2137	7	unfairdg
sub35	14	5	2069	5	unfairdg
sub35	15	4	1727	6	unfairdg
sub35	16	5	1963	5	unfairdg
sub35	17	2	1374	8	unfairdg
sub35	18	2	1691	8	unfairdg
sub35	19	3	1854	7	unfairdg
sub35	20	3	1595	7	unfairdg
sub35	21	4	1766	6	unfairdg
sub35	22	5	2417	5	unfairdg
sub35	23	4	1836	6	unfairdg
sub35	24	2	1480	8	unfairdg
sub35	25	3	1900	7	unfairdg
sub35	26	3	1560	7	unfairdg
sub35	27	2	1723	8	unfairdg
sub35	28	3	1487	7	unfairdg
sub35	29	2	1251	8	unfairdg
sub35	30	4	2302	6	unfairdg
sub4	1	2	2872	8	fairdg
sub4	2	4	1820	6	fairdg
sub4	3	1	2520	9	fairdg
sub4	4	2	2340	8	fairdg
sub4	5	3	2120	7	fairdg
sub4	6	3	2051	7	fairdg
sub4	7	1	2422	9	fairdg
sub4	8	3	2017	7	fairdg
sub4	9	2	2285	8	fairdg
sub4	10	3	2216	7	fairdg
sub4	11	4	1899	6	fairdg
sub4	12	3	2189	7	fairdg
sub4	13	2	2882	8	fairdg
sub4	14	3	2989	7	fairdg
sub4	15	3	2249	7	fairdg
sub4	16	3	2206	7	fairdg
sub4	17	3	2305	7	fairdg
sub4	18	3	2261	7	fairdg
sub4	19	3	2032	7	fairdg
sub4	20	3	2348	7	fairdg
sub4	21	3	2310	7	fairdg
sub4	22	2	2330	8	fairdg
sub4	23	3	3062	7	fairdg
sub4	24	3	2483	7	fairdg
sub4	25	2	2222	8	fairdg
sub4	26	3	2121	7	fairdg
sub4	27	2	2286	8	fairdg
sub4	28	3	2073	7	fairdg
sub4	29	3	2213	7	fairdg
sub4	30	2	2241	8	fairdg
sub4	1	3	5366	7	unfairdg
sub4	2	2	2514	8	unfairdg
sub4	3	3	3373	7	unfairdg
sub4	4	2	2593	8	unfairdg
sub4	5	2	2509	8	unfairdg
sub4	6	3	2329	7	unfairdg
sub4	7	3	2222	7	unfairdg
sub4	8	3	2064	7	unfairdg
sub4	9	1	2596	9	unfairdg
sub4	10	2	2296	8	unfairdg
sub4	11	4	2652	6	unfairdg
sub4	12	4	2007	6	unfairdg
sub4	13	2	2587	8	unfairdg
sub4	14	1	3254	9	unfairdg
sub4	15	2	4106	8	unfairdg
sub4	16	2	2405	8	unfairdg
sub4	17	4	2281	6	unfairdg
sub4	18	4	1868	6	unfairdg
sub4	19	1	2527	9	unfairdg
sub4	20	3	2419	7	unfairdg
sub4	21	1	2439	9	unfairdg
sub4	22	2	2530	8	unfairdg
sub4	23	2	2422	8	unfairdg
sub4	24	3	2299	7	unfairdg
sub4	25	1	2974	9	unfairdg
sub4	26	2	2674	8	unfairdg
sub4	27	1	2669	9	unfairdg
sub4	28	2	2497	8	unfairdg
sub4	29	2	2316	8	unfairdg
sub4	30	2	2392	8	unfairdg
sub5	1	4	1972	6	fairdg
sub5	2	4	2008	6	fairdg
sub5	3	4	2228	6	fairdg
sub5	4	4	2104	6	fairdg
sub5	5	4	1821	6	fairdg
sub5	6	4	1864	6	fairdg
sub5	7	4	2165	6	fairdg
sub5	8	4	1951	6	fairdg
sub5	9	4	2059	6	fairdg
sub5	10	4	1790	6	fairdg
sub5	11	4	1883	6	fairdg
sub5	12	4	2069	6	fairdg
sub5	13	4	2001	6	fairdg
sub5	14	4	1972	6	fairdg
sub5	15	4	1952	6	fairdg
sub5	16	4	2074	6	fairdg
sub5	17	4	2278	6	fairdg
sub5	18	4	1929	6	fairdg
sub5	19	4	1958	6	fairdg
sub5	20	4	1898	6	fairdg
sub5	21	4	1862	6	fairdg
sub5	22	4	2073	6	fairdg
sub5	23	4	2101	6	fairdg
sub5	24	4	2096	6	fairdg
sub5	25	4	2276	6	fairdg
sub5	26	4	2185	6	fairdg
sub5	27	4	2067	6	fairdg
sub5	28	4	2415	6	fairdg
sub5	29	4	2353	6	fairdg
sub5	30	4	2053	6	fairdg
sub5	1	7	2418	3	unfairdg
sub5	2	7	2557	3	unfairdg
sub5	3	7	2561	3	unfairdg
sub5	4	7	2540	3	unfairdg
sub5	5	7	2096	3	unfairdg
sub5	6	7	1947	3	unfairdg
sub5	7	7	1887	3	unfairdg
sub5	8	4	2867	6	unfairdg
sub5	9	3	2319	7	unfairdg
sub5	10	3	2330	7	unfairdg
sub5	11	3	2054	7	unfairdg
sub5	12	3	2579	7	unfairdg
sub5	13	3	2455	7	unfairdg
sub5	14	3	2339	7	unfairdg
sub5	15	4	2182	6	unfairdg
sub5	16	4	2073	6	unfairdg
sub5	17	3	1989	7	unfairdg
sub5	18	3	2113	7	unfairdg
sub5	19	3	2349	7	unfairdg
sub5	20	3	2737	7	unfairdg
sub5	21	3	2684	7	unfairdg
sub5	22	3	3008	7	unfairdg
sub5	23	3	2787	7	unfairdg
sub5	24	3	2568	7	unfairdg
sub5	25	3	2898	7	unfairdg
sub5	26	3	3006	7	unfairdg
sub5	27	3	2729	7	unfairdg
sub5	28	4	2076	6	unfairdg
sub5	29	3	2471	7	unfairdg
sub5	30	3	2340	7	unfairdg
sub6	1	2	2009	8	fairdg
sub6	2	1	1236	9	fairdg
sub6	3	1	1256	9	fairdg
sub6	4	2	1205	8	fairdg
sub6	5	1	1232	9	fairdg
sub6	6	1	1100	9	fairdg
sub6	7	1	1182	9	fairdg
sub6	8	3	1994	7	fairdg
sub6	9	1	2495	9	fairdg
sub6	10	1	2675	9	fairdg
sub6	11	1	1038	9	fairdg
sub6	12	1	1075	9	fairdg
sub6	13	1	1150	9	fairdg
sub6	14	3	1505	7	fairdg
sub6	15	3	1493	7	fairdg
sub6	16	3	1577	7	fairdg
sub6	17	1	1188	9	fairdg
sub6	18	1	1040	9	fairdg
sub6	19	1	1221	9	fairdg
sub6	20	2	1297	8	fairdg
sub6	21	1	1324	9	fairdg
sub6	22	1	1713	9	fairdg
sub6	23	2	2596	8	fairdg
sub6	24	1	1137	9	fairdg
sub6	25	3	1566	7	fairdg
sub6	26	4	1848	6	fairdg
sub6	27	2	1643	8	fairdg
sub6	28	3	2039	7	fairdg
sub6	29	1	1043	9	fairdg
sub6	30	2	1255	8	fairdg
sub6	1	1	4525	9	unfairdg
sub6	2	0	2576	10	unfairdg
sub6	3	2	1964	8	unfairdg
sub6	4	0	2216	10	unfairdg
sub6	5	1	1452	9	unfairdg
sub6	6	1	1454	9	unfairdg
sub6	7	0	1250	10	unfairdg
sub6	8	2	1740	8	unfairdg
sub6	9	0	1465	10	unfairdg
sub6	10	2	2404	8	unfairdg
sub6	11	3	2392	7	unfairdg
sub6	12	1	1355	9	unfairdg
sub6	13	2	3656	8	unfairdg
sub6	14	1	1356	9	unfairdg
sub6	15	1	2064	9	unfairdg
sub6	16	2	2035	8	unfairdg
sub6	17	1	1206	9	unfairdg
sub6	18	2	1498	8	unfairdg
sub6	19	1	1885	9	unfairdg
sub6	20	2	1241	8	unfairdg
sub6	21	1	4404	9	unfairdg
sub6	22	1	2688	9	unfairdg
sub6	23	1	1388	9	unfairdg
sub6	24	1	1176	9	unfairdg
sub6	25	1	1091	9	unfairdg
sub6	26	1	1871	9	unfairdg
sub6	27	2	1602	8	unfairdg
sub6	28	1	1174	9	unfairdg
sub6	29	2	1441	8	unfairdg
sub6	30	1	1213	9	unfairdg
sub7	1	5	2656	5	fairdg
sub7	2	5	3677	5	fairdg
sub7	3	5	3736	5	fairdg
sub7	4	5	3027	5	fairdg
sub7	5	5	2215	5	fairdg
sub7	6	5	2362	5	fairdg
sub7	7	5	2581	5	fairdg
sub7	8	5	5177	5	fairdg
sub7	9	5	2173	5	fairdg
sub7	10	5	3416	5	fairdg
sub7	11	5	3364	5	fairdg
sub7	12	5	2744	5	fairdg
sub7	13	5	2971	5	fairdg
sub7	14	5	3663	5	fairdg
sub7	15	5	2467	5	fairdg
sub7	16	5	2613	5	fairdg
sub7	17	5	2457	5	fairdg
sub7	18	5	2902	5	fairdg
sub7	19	5	5600	5	fairdg
sub7	20	5	5292	5	fairdg
sub7	21	5	2921	5	fairdg
sub7	22	5	1852	5	fairdg
sub7	23	5	2375	5	fairdg
sub7	24	5	2403	5	fairdg
sub7	25	5	2509	5	fairdg
sub7	26	5	3138	5	fairdg
sub7	27	5	2054	5	fairdg
sub7	28	5	1922	5	fairdg
sub7	29	5	2054	5	fairdg
sub7	30	5	2530	5	fairdg
sub7	1	5	3817	5	unfairdg
sub7	2	5	3188	5	unfairdg
sub7	3	5	2664	5	unfairdg
sub7	4	5	3308	5	unfairdg
sub7	5	5	2278	5	unfairdg
sub7	6	5	3162	5	unfairdg
sub7	7	5	3135	5	unfairdg
sub7	8	5	2849	5	unfairdg
sub7	9	5	2988	5	unfairdg
sub7	10	5	3001	5	unfairdg
sub7	11	5	3595	5	unfairdg
sub7	12	5	2471	5	unfairdg
sub7	13	5	2956	5	unfairdg
sub7	14	5	3440	5	unfairdg
sub7	15	5	2548	5	unfairdg
sub7	16	5	2959	5	unfairdg
sub7	17	5	3267	5	unfairdg
sub7	18	5	2838	5	unfairdg
sub7	19	5	2515	5	unfairdg
sub7	20	5	2926	5	unfairdg
sub7	21	5	3337	5	unfairdg
sub7	22	5	2158	5	unfairdg
sub7	23	5	2746	5	unfairdg
sub7	24	5	3758	5	unfairdg
sub7	25	5	4241	5	unfairdg
sub7	26	5	2405	5	unfairdg
sub7	27	5	5593	5	unfairdg
sub7	28	5	5326	5	unfairdg
sub7	29	5	8490	5	unfairdg
sub7	30	5	4268	5	unfairdg
sub8	1	4	2217	6	fairdg
sub8	2	3	2579	7	fairdg
sub8	3	1	3711	9	fairdg
sub8	4	1	2843	9	fairdg
sub8	5	2	3694	8	fairdg
sub8	6	4	2090	6	fairdg
sub8	7	3	2166	7	fairdg
sub8	8	5	2274	5	fairdg
sub8	9	3	3390	7	fairdg
sub8	10	4	2241	6	fairdg
sub8	11	3	2261	7	fairdg
sub8	12	5	1705	5	fairdg
sub8	13	2	2717	8	fairdg
sub8	14	4	1823	6	fairdg
sub8	15	2	3867	8	fairdg
sub8	16	4	1992	6	fairdg
sub8	17	7	915	3	fairdg
sub8	18	3	3271	7	fairdg
sub8	19	3	2307	7	fairdg
sub8	20	4	3399	6	fairdg
sub8	21	2	2691	8	fairdg
sub8	22	4	2735	6	fairdg
sub8	23	1	2577	9	fairdg
sub8	24	4	3438	6	fairdg
sub8	25	4	2466	6	fairdg
sub8	26	1	3596	9	fairdg
sub8	27	3	2513	7	fairdg
sub8	28	2	3069	8	fairdg
sub8	29	5	1674	5	fairdg
sub8	30	1	2645	9	fairdg
sub8	1	5	2155	5	unfairdg
sub8	2	2	3096	8	unfairdg
sub8	3	6	2004	4	unfairdg
sub8	4	4	2215	6	unfairdg
sub8	5	4	2347	6	unfairdg
sub8	6	4	2367	6	unfairdg
sub8	7	6	1889	4	unfairdg
sub8	8	1	3397	9	unfairdg
sub8	9	2	3193	8	unfairdg
sub8	10	2	2788	8	unfairdg
sub8	11	1	3993	9	unfairdg
sub8	12	2	2820	8	unfairdg
sub8	13	2	3296	8	unfairdg
sub8	14	1	3244	9	unfairdg
sub8	15	1	2927	9	unfairdg
sub8	16	5	2467	5	unfairdg
sub8	17	5	2422	5	unfairdg
sub8	18	2	2402	8	unfairdg
sub8	19	1	2980	9	unfairdg
sub8	20	2	3008	8	unfairdg
sub8	21	3	2892	7	unfairdg
sub8	22	2	3566	8	unfairdg
sub8	23	4	2130	6	unfairdg
sub8	24	4	2085	6	unfairdg
sub8	25	3	3304	7	unfairdg
sub8	26	6	2949	4	unfairdg
sub8	27	1	3241	9	unfairdg
sub8	28	3	2870	7	unfairdg
sub8	29	3	2489	7	unfairdg
sub8	30	2	3406	8	unfairdg
sub9	1	5	2668	5	fairdg
sub9	2	4	2392	6	fairdg
sub9	3	4	3490	6	fairdg
sub9	4	4	4398	6	fairdg
sub9	5	2	3873	8	fairdg
sub9	6	2	3660	8	fairdg
sub9	7	4	3865	6	fairdg
sub9	8	3	3236	7	fairdg
sub9	9	4	2415	6	fairdg
sub9	10	4	3074	6	fairdg
sub9	11	5	2470	5	fairdg
sub9	12	2	3602	8	fairdg
sub9	13	5	2173	5	fairdg
sub9	14	4	2833	6	fairdg
sub9	15	2	4339	8	fairdg
sub9	16	5	2671	5	fairdg
sub9	17	5	2644	5	fairdg
sub9	18	6	1871	4	fairdg
sub9	19	3	4012	7	fairdg
[truncated: 71 more rows]

## Sheet: mean offers
subs	fairdg	unfdg	order	1=unfair_first
sub10	4.16667	4.16667	2
sub12	4.56667	4.5	2
sub13	4.5	4.16667	2
sub15	5	5.13333	2
sub18	3.33333	2.53333	1
sub19	5	3.96667	1
sub20	0	0	1
sub21	5.03333	5	1
sub22	1.56667	1.8	1
sub24	3.46667	2.9	1
sub25	6.2	5.9	2
sub26	3.33333	3.16667	2
sub27	2.46667	2.76667	2
sub28	4.36667	3.96667	2
sub29	5.16667	5.26667	2
sub03	3.6	2.96667	1
sub30	4.5	5	2
sub32	3.6	3.56667	2
sub33	1.56667	1.73333	1
sub34	3.1	3.46667	2
sub35	3.1	2.93333	1
sub04	2.66667	2.3	1
sub05	4	4.06667	1
sub06	1.7	1.23333	1
sub07	5	5	1
sub08	3.13333	2.96667	1
sub09	3.63333	3.46667	2
